# Supplementary material for: catena-Poly[[[bis­(3-hy­droxy­adamantane-1-carboxyl­ato-κO 1)(3-hy­droxy­adamantane-1-carb­oxy­lic acid-κO 1)zinc(II)]-μ2-4,4′-bipyridine] monohydrate]
Source: Acta Crystallogr Sect E Struct Rep Online. 2011 May 7;67(Pt 6):m715–6. doi: 10.1107/S1600536811016424 (PMC3120402; doi:10.1107/S1600536811016424)
Supplement: Supplementary file 1 [file e-67-0m715-sup1.cif]

##############################################################################
#                                                                            #
# This CIF contains the data in a paper accepted for publication in          #
# Acta Crystallographica Section E. It conforms to the requirements of       #
# Notes for Authors for Acta Crystallographica Section E, and has been       #
# peer reviewed under the auspices of the IUCr Commission on Journals.       #
#                                                                            #
# Full details of the Crystallographic Information File format               #
# are given in the paper "The Crystallographic Information File (CIF):       #
# a New Standard Archive File for Crystallography" by S. R. Hall, F. H.      #
# Allen and I. D. Brown [Acta Cryst. (1991), A47, 655-685].                  #
#                                                                            #
# The current version of the core CIF dictionary is obtainable from          #
# ftp://ftp.iucr.org/pub/cif_core.dic.                                       #
#                                                                            #
# Software is freely available for graphical display of the structure(s)     #
# in this CIF. For information consult the CIF software page                 #
# http://www.iucr.org/resources/cif/software.                                #
#                                                                            #
# This file may be used for bona fide research purposes within the           #
# scientific community so long as proper attribution is given to the journal # 
# article from which it was obtained.                                        #
#                                                                            #
##############################################################################
data_I
_audit_creation_method     SHELXL-97
_chemical_name_systematic
;
<i>catena</i>-Poly[[[bis(3-hydroxyadamantane-1-carboxylato-
\k<i>O</i>^1^)(3-hydroxyadamantane-1-carboxylic acid-\k<i>O</i>^1^)zinc(II)]-
\m~2~-4,4'-bipyridine] monohydrate]
;
_chemical_name_common     ?
_chemical_formula_moiety     'C43 H54 N2 O9 Zn, H2 O'
_chemical_formula_sum     'C43 H56 N2 O10 Zn'
_chemical_formula_iupac     '[Zn (C11 H15 O3)2 (C10 H8 N2) (C11 H16 O3)], H2 O'
_chemical_formula_weight     826.27
_chemical_melting_point     ?
_symmetry_cell_setting     monoclinic
_symmetry_space_group_name_H-M     'C c'
_symmetry_space_group_name_Hall     'C -2yc'
loop_
    _symmetry_equiv_pos_as_xyz
    'x, y, z'
    'x, -y, z+1/2'
    'x+1/2, y+1/2, z'
    'x+1/2, -y+1/2, z+1/2'
_cell_length_a     17.8778(2)
_cell_length_b     16.6364(2)
_cell_length_c     13.26550(10)
_cell_angle_alpha     90.00
_cell_angle_beta     92.6420(10)
_cell_angle_gamma     90.00
_cell_volume     3941.26(7)
_cell_formula_units_Z     4
_cell_measurement_reflns_used     5047
_cell_measurement_theta_min     2.31
_cell_measurement_theta_max     25.00
_cell_measurement_temperature     296(2)
_exptl_crystal_description     block
_exptl_crystal_colour     colourless
_exptl_crystal_size_max     0.34
_exptl_crystal_size_mid     0.23
_exptl_crystal_size_min     0.15
_exptl_crystal_density_diffrn     1.392
_exptl_crystal_density_meas     ?
_exptl_crystal_density_method     'not measured'
_exptl_crystal_F_000     1752
_exptl_absorpt_coefficient_mu     0.685
_exptl_absorpt_correction_type     multi-scan
_exptl_absorpt_process_details     '(SADABS; Sheldrick, 1996)'
_exptl_absorpt_correction_T_min     0.826
_exptl_absorpt_correction_T_max     0.904
_exptl_special_details
;
;
_diffrn_ambient_temperature     296(2)
_diffrn_radiation_type     MoK\a
_diffrn_radiation_wavelength     0.71073
_diffrn_radiation_source     'fine-focus sealed tube'
_diffrn_radiation_monochromator     graphite
_diffrn_measurement_device_type     'Bruker APEXII CCD'
_diffrn_measurement_method     '\f and \w'
_diffrn_detector_area_resol_mean     ?
_diffrn_reflns_number     26431
_diffrn_reflns_av_R_equivalents     0.0513
_diffrn_reflns_av_sigmaI/netI     0.0431
_diffrn_reflns_theta_min     2.31
_diffrn_reflns_theta_max     25.00
_diffrn_reflns_theta_full     25.00
_diffrn_measured_fraction_theta_max     0.997
_diffrn_measured_fraction_theta_full     0.997
_diffrn_reflns_limit_h_min     -21
_diffrn_reflns_limit_h_max     21
_diffrn_reflns_limit_k_min     -18
_diffrn_reflns_limit_k_max     19
_diffrn_reflns_limit_l_min     -15
_diffrn_reflns_limit_l_max     15
_diffrn_standards_number     ?
_diffrn_standards_interval_count     ?
_diffrn_standards_interval_time     ?
_diffrn_standards_decay_%     ?
_refine_special_details
;
Refinement of <i>F</i>^2^ against ALL reflections. The weighted <i>R</i>-factor
<i>wR</i> and goodness of fit <i>S</i> are based on <i>F</i>^2^, conventional
<i>R</i>-factors <i>R</i> are based on <i>F</i>, with <i>F</i> set to zero for
negative <i>F</i>^2^. The threshold expression of <i>F</i>^2^ >
\s(<i>F</i>^2^) is used only for calculating <i>R</i>-factors(gt) <i>etc</i>.
and is not relevant to the choice of reflections for refinement.
<i>R</i>-factors based on <i>F</i>^2^ are statistically about twice as large
as those based on <i>F</i>, and <i>R</i>- factors based on ALL data will be
even larger.
;
_reflns_number_total     6904
_reflns_number_gt     6188
_reflns_threshold_expression     I>2\s(I)
_refine_ls_structure_factor_coef     Fsqd
_refine_ls_matrix_type     full
_refine_ls_R_factor_all     0.0450
_refine_ls_R_factor_gt     0.0379
_refine_ls_wR_factor_gt     0.0902
_refine_ls_wR_factor_ref     0.0944
_refine_ls_goodness_of_fit_ref     1.044
_refine_ls_restrained_S_all     1.045
_refine_ls_number_reflns     6904
_refine_ls_number_parameters     506
_refine_ls_number_restraints     4
_refine_ls_hydrogen_treatment     constr
_refine_ls_weighting_scheme     calc
_refine_ls_weighting_details
         'calc w=1/[\s^2^(Fo^2^)+(0.0484P)^2^+1.9133P] where P=(Fo^2^+2Fc^2^)/3'
_atom_sites_solution_hydrogens     geom
_atom_sites_solution_primary     direct
_atom_sites_solution_secondary     difmap
_refine_ls_shift/su_max     0.010
_refine_ls_shift/su_mean     0.000
_refine_diff_density_max     0.284
_refine_diff_density_min     -0.333
_refine_ls_extinction_method     none
_refine_ls_extinction_coef     ?
_refine_ls_abs_structure_details     'Flack (1983), <b>3423 Friedel pairs</b>'
_refine_ls_abs_structure_Flack     0.202(9)
loop_
    _atom_type_symbol
    _atom_type_description
    _atom_type_scat_dispersion_real
    _atom_type_scat_dispersion_imag
    _atom_type_scat_source
    'C' 'C' 0.0033 0.0016
                         'International Tables Vol C Tables 4.2.6.8 and 6.1.1.4'
    'H' 'H' 0.0000 0.0000
                         'International Tables Vol C Tables 4.2.6.8 and 6.1.1.4'
    'N' 'N' 0.0061 0.0033
                         'International Tables Vol C Tables 4.2.6.8 and 6.1.1.4'
    'O' 'O' 0.0106 0.0060
                         'International Tables Vol C Tables 4.2.6.8 and 6.1.1.4'
    'Zn' 'Zn' 0.2839 1.4301
                         'International Tables Vol C Tables 4.2.6.8 and 6.1.1.4'
_computing_data_collection     'APEX2 (Bruker, 2006)'
_computing_cell_refinement     'SAINT (Bruker, 2006)'
_computing_data_reduction     'SAINT (Bruker, 2006)'
_computing_structure_solution     'SHELXS97 (Sheldrick, 2008)'
_computing_structure_refinement     'SHELXL97 (Sheldrick, 2008)'
_computing_molecular_graphics     'SHELXTL (Sheldrick, 2008)'
_computing_publication_material     'SHELXL97 (Sheldrick, 2008)'
loop_
    _atom_site_type_symbol
    _atom_site_label
    _atom_site_fract_x
    _atom_site_fract_y
    _atom_site_fract_z
    _atom_site_U_iso_or_equiv
    _atom_site_adp_type
    _atom_site_calc_flag
    _atom_site_refinement_flags
    _atom_site_occupancy
    _atom_site_symmetry_multiplicity
    _atom_site_disorder_assembly
    _atom_site_disorder_group
    Zn Zn1 0.40049(2) 0.236430(19) 0.71677(3) 0.03051(11) Uani d U 1 1 . .
    N N1 0.49072(19) 0.23781(19) 0.6124(3) 0.0342(8) Uani d U 1 1 . .
    O O4 0.33507(14) 0.17132(17) 0.6136(2) 0.0402(7) Uani d . 1 1 . .
    O O1 0.34888(16) 0.35868(16) 0.6198(2) 0.0550(7) Uani d . 1 1 . .
    C C6 0.6136(2) 0.2535(2) 0.4895(3) 0.0315(9) Uani d . 1 1 . .
    C C7 0.4819(2) 0.2425(3) 0.5126(3) 0.0451(11) Uani d . 1 1 . .
    H H7A 0.4336 0.2408 0.4836 0.054 Uiso calc R 1 1 . .
    C C8 0.6799(2) 0.2591(2) 0.4261(3) 0.0284(9) Uani d . 1 1 . .
    C C9 0.3480(2) 0.6166(2) 0.7172(3) 0.0366(8) Uani d . 1 1 . .
    C C10 0.7489(2) 0.2815(2) 0.4668(3) 0.0356(9) Uani d . 1 1 . .
    H H10A 0.7546 0.2954 0.5346 0.043 Uiso calc R 1 1 . .
    C C13 0.5609(3) 0.2407(3) 0.6506(3) 0.0468(12) Uani d . 1 1 . .
    H H13A 0.5689 0.2376 0.7203 0.056 Uiso calc R 1 1 . .
    C C14 0.54545(18) 0.0765(2) 0.9012(2) 0.0318(7) Uani d . 1 1 . .
    C C15 0.3374(2) 0.5255(2) 0.7198(3) 0.0369(9) Uani d . 1 1 . .
    H H15A 0.2933 0.5109 0.6784 0.044 Uiso calc R 1 1 . .
    H H15B 0.3296 0.5084 0.7884 0.044 Uiso calc R 1 1 . .
    C C16 0.6481(2) 0.1194(3) 1.0717(3) 0.0467(10) Uani d . 1 1 . .
    H H16A 0.6369 0.1762 1.0771 0.056 Uiso calc R 1 1 . .
    H H16B 0.6859 0.1058 1.1236 0.056 Uiso calc R 1 1 . .
    O O9 0.74338(14) 0.14821(19) 0.9501(2) 0.0595(8) Uani d . 1 1 . .
    H H9A 0.7727 0.1453 0.9993 0.089 Uiso calc R 1 1 . .
    O O2 0.42651(15) 0.35127(16) 0.7520(2) 0.0451(6) Uani d . 1 1 . .
    C C19 0.6213(3) 0.2479(3) 0.5933(4) 0.0510(13) Uani d . 1 1 . .
    H H19A 0.6689 0.2490 0.6245 0.061 Uiso calc R 1 1 . .
    O O5 0.38659(15) 0.05103(16) 0.6003(2) 0.0524(7) Uani d . 1 1 . .
    H H5C 0.4219 0.0611 0.6435 0.079 Uiso d R 1 1 . .
    C C23 0.3919(2) 0.3914(2) 0.6833(3) 0.0413(9) Uani d . 1 1 . .
    C C24 0.61765(18) 0.1252(2) 0.8871(3) 0.0360(8) Uani d . 1 1 . .
    H H24A 0.6361 0.1148 0.8207 0.043 Uiso calc R 1 1 . .
    H H24B 0.6069 0.1822 0.8920 0.043 Uiso calc R 1 1 . .
    C C25 0.3097(2) 0.1414(2) 0.3941(3) 0.0370(8) Uani d . 1 1 . .
    H H25A 0.3058 0.1972 0.4147 0.044 Uiso calc R 1 1 . .
    H H25B 0.3611 0.1312 0.3776 0.044 Uiso calc R 1 1 . .
    C C26 0.2442(3) -0.0157(2) 0.3534(4) 0.0623(14) Uani d . 1 1 . .
    H H26A 0.2491 -0.0718 0.3320 0.075 Uiso calc R 1 1 . .
    O O8 0.46501(15) 0.17339(19) 0.8196(2) 0.0432(7) Uani d U 1 1 . .
    C C31 0.6747(3) 0.2418(3) 0.3243(4) 0.0467(12) Uani d . 1 1 . .
    H H31A 0.6290 0.2272 0.2933 0.056 Uiso calc R 1 1 . .
    C C32 0.5637(2) -0.0133(2) 0.8930(3) 0.0448(9) Uani d . 1 1 . .
    H H32A 0.5188 -0.0448 0.9022 0.054 Uiso calc R 1 1 . .
    H H32B 0.5813 -0.0250 0.8265 0.054 Uiso calc R 1 1 . .
    C C33 0.5409(2) 0.2496(3) 0.4499(3) 0.0440(10) Uani d . 1 1 . .
    H H33A 0.5316 0.2518 0.3804 0.053 Uiso calc R 1 1 . .
    C C34 0.28800(19) 0.0859(2) 0.4816(3) 0.0345(8) Uani d . 1 1 . .
    C C35 0.2579(2) 0.1262(2) 0.3016(3) 0.0410(8) Uani d . 1 1 . .
    C C36 0.5172(2) 0.0942(3) 1.0063(3) 0.0430(9) Uani d . 1 1 . .
    H H36A 0.5059 0.1510 1.0121 0.052 Uiso calc R 1 1 . .
    H H36B 0.4716 0.0642 1.0163 0.052 Uiso calc R 1 1 . .
    C C37 0.6940(2) 0.0121(2) 0.9582(3) 0.0459(9) Uani d . 1 1 . .
    H H37A 0.7120 0.0012 0.8917 0.055 Uiso calc R 1 1 . .
    H H37B 0.7328 -0.0034 1.0079 0.055 Uiso calc R 1 1 . .
    C C38 0.1781(2) 0.1421(2) 0.3269(3) 0.0497(10) Uani d . 1 1 . .
    H H38A 0.1453 0.1331 0.2677 0.060 Uiso calc R 1 1 . .
    H H38B 0.1727 0.1977 0.3474 0.060 Uiso calc R 1 1 . .
    C C42 0.1637(3) -0.0001(3) 0.3796(4) 0.0777(17) Uani d . 1 1 . .
    H H42A 0.1305 -0.0107 0.3213 0.093 Uiso calc R 1 1 . .
    H H42B 0.1501 -0.0357 0.4337 0.093 Uiso calc R 1 1 . .
    C C43 0.4178(2) 0.5102(3) 0.5727(3) 0.0538(10) Uani d . 1 1 . .
    H H43A 0.3749 0.4949 0.5295 0.065 Uiso calc R 1 1 . .
    H H43B 0.4618 0.4842 0.5474 0.065 Uiso calc R 1 1 . .
    C C45 0.3601(2) 0.6431(2) 0.6105(3) 0.0499(10) Uani d . 1 1 . .
    H H45A 0.3673 0.7008 0.6089 0.060 Uiso calc R 1 1 . .
    H H45B 0.3160 0.6303 0.5680 0.060 Uiso calc R 1 1 . .
    C C46 0.2954(3) -0.0014(2) 0.4472(3) 0.0524(11) Uani d . 1 1 . .
    H H46A 0.3470 -0.0124 0.4319 0.063 Uiso calc R 1 1 . .
    H H46B 0.2817 -0.0373 0.5009 0.063 Uiso calc R 1 1 . .
    C C47 0.5774(2) 0.0703(3) 1.0867(3) 0.0518(11) Uani d . 1 1 . .
    H H47A 0.5591 0.0811 1.1540 0.062 Uiso calc R 1 1 . .
    C C48 0.2070(2) 0.1033(3) 0.5065(3) 0.0502(10) Uani d . 1 1 . .
    H H48A 0.2021 0.1590 0.5269 0.060 Uiso calc R 1 1 . .
    H H48B 0.1927 0.0694 0.5619 0.060 Uiso calc R 1 1 . .
    C C51 0.5954(3) -0.0193(3) 1.0770(3) 0.0564(12) Uani d . 1 1 . .
    H H51A 0.6330 -0.0346 1.1285 0.068 Uiso calc R 1 1 . .
    H H51B 0.5507 -0.0508 1.0869 0.068 Uiso calc R 1 1 . .
    C C54 0.2659(3) 0.0384(2) 0.2694(3) 0.0588(12) Uani d . 1 1 . .
    H H54A 0.2339 0.0281 0.2097 0.071 Uiso calc R 1 1 . .
    H H54B 0.3172 0.0278 0.2529 0.071 Uiso calc R 1 1 . .
    C C55 0.34004(18) 0.1055(2) 0.5728(2) 0.0310(7) Uani d . 1 1 . .
    C C56 0.40623(18) 0.4824(2) 0.6804(3) 0.0373(8) Uani d . 1 1 . .
    O O6 0.28053(17) 0.17504(18) 0.21918(19) 0.0573(7) Uani d . 1 1 . .
    H H6A 0.2791 0.2226 0.2353 0.086 Uiso calc R 1 1 . .
    C C59 0.4852(2) 0.5973(2) 0.7440(4) 0.0578(13) Uani d . 1 1 . .
    H H59A 0.5291 0.6120 0.7871 0.069 Uiso calc R 1 1 . .
    C C67 0.67741(19) 0.1016(2) 0.9682(3) 0.0409(9) Uani d . 1 1 . .
    C C4 0.4164(2) 0.6388(2) 0.7831(3) 0.0504(11) Uani d . 1 1 . .
    H H4A 0.4092 0.6224 0.8521 0.060 Uiso calc R 1 1 . .
    H H4B 0.4235 0.6966 0.7822 0.060 Uiso calc R 1 1 . .
    C C5 0.4746(2) 0.5069(3) 0.7476(4) 0.0523(11) Uani d . 1 1 . .
    H H5A 0.4675 0.4901 0.8166 0.063 Uiso calc R 1 1 . .
    H H5B 0.5190 0.4804 0.7245 0.063 Uiso calc R 1 1 . .
    C C18 0.4279(3) 0.6016(3) 0.5697(4) 0.0606(12) Uani d . 1 1 . .
    H H18A 0.4347 0.6191 0.5002 0.073 Uiso calc R 1 1 . .
    C C21 0.6240(2) -0.0364(2) 0.9738(3) 0.0519(10) Uani d . 1 1 . .
    H H21A 0.6355 -0.0938 0.9681 0.062 Uiso calc R 1 1 . .
    C C12 0.4973(3) 0.6246(3) 0.6368(5) 0.0763(17) Uani d . 1 1 . .
    H H12A 0.5415 0.5990 0.6119 0.092 Uiso calc R 1 1 . .
    H H12B 0.5047 0.6824 0.6353 0.092 Uiso calc R 1 1 . .
    C C22 0.1556(2) 0.0865(3) 0.4123(4) 0.0629(13) Uani d . 1 1 . .
    H H22A 0.1035 0.0969 0.4279 0.075 Uiso calc R 1 1 . .
    N N2 0.80564(18) 0.26537(18) 0.3092(2) 0.0287(7) Uani d . 1 1 . .
    C C11 0.7389(3) 0.2465(3) 0.2685(4) 0.0477(12) Uani d . 1 1 . .
    H H11A 0.7347 0.2358 0.1996 0.057 Uiso calc R 1 1 . .
    O O3 0.28231(15) 0.65761(16) 0.7492(2) 0.0498(7) Uani d . 1 1 . .
    H H3A 0.2777 0.6498 0.8096 0.075 Uiso calc R 1 1 . .
    C C27 0.48627(19) 0.1019(2) 0.8201(3) 0.0324(8) Uani d . 1 1 . .
    O O7 0.46364(17) 0.04954(18) 0.7576(2) 0.0600(8) Uani d . 1 1 . .
    C C2 0.8096(2) 0.2832(2) 0.4060(3) 0.0346(9) Uani d . 1 1 . .
    H H2A 0.8560 0.2977 0.4351 0.041 Uiso calc R 1 1 . .
    O O1W 0.4470(4) 0.1457(5) 0.2261(7) 0.208(3) Uani d . 1 1 . .
    H H1WA 0.4019 0.1602 0.2137 0.312 Uiso d R 1 1 . .
    H H1WB 0.4517 0.0953 0.2344 0.312 Uiso d R 1 1 . .
loop_
    _atom_site_aniso_label
    _atom_site_aniso_U_11
    _atom_site_aniso_U_22
    _atom_site_aniso_U_33
    _atom_site_aniso_U_12
    _atom_site_aniso_U_13
    _atom_site_aniso_U_23
    Zn1 0.02855(17) 0.03075(18) 0.03260(18) 0.0000(2) 0.00535(12) -0.0010(2)
    N1 0.0286(19) 0.0376(19) 0.0367(19) -0.0029(14) 0.0051(11) -0.0037(14)
    O4 0.0350(15) 0.0427(17) 0.0420(15) 0.0039(13) -0.0075(12) -0.0146(13)
    O1 0.0441(16) 0.0421(16) 0.078(2) -0.0102(13) -0.0111(14) -0.0143(15)
    C6 0.038(2) 0.0271(19) 0.030(2) -0.0022(15) 0.0033(17) -0.0004(15)
    C7 0.028(2) 0.076(3) 0.031(2) 0.0024(18) -0.0029(16) 0.0126(19)
    C8 0.026(2) 0.032(2) 0.028(2) 0.0012(15) 0.0053(16) 0.0020(14)
    C9 0.0324(19) 0.032(2) 0.045(2) 0.0044(15) -0.0072(16) -0.0033(16)
    C10 0.032(2) 0.049(2) 0.0253(18) 0.0004(17) -0.0025(15) 0.0017(16)
    C13 0.040(3) 0.076(3) 0.024(2) -0.013(2) 0.0011(18) -0.0085(19)
    C14 0.0260(17) 0.0367(19) 0.0321(17) -0.0032(14) -0.0049(14) 0.0056(14)
    C15 0.0301(19) 0.040(2) 0.040(2) 0.0002(15) -0.0053(15) 0.0010(16)
    C16 0.045(2) 0.052(3) 0.041(2) -0.0021(19) -0.0161(18) -0.0019(19)
    O9 0.0358(15) 0.079(2) 0.0625(18) -0.0204(14) -0.0140(13) 0.0203(15)
    O2 0.0511(17) 0.0302(14) 0.0541(17) 0.0002(12) 0.0042(13) 0.0011(13)
    C19 0.029(2) 0.090(4) 0.034(2) -0.021(2) 0.0011(19) -0.012(2)
    O5 0.0559(16) 0.0543(17) 0.0440(15) 0.0203(13) -0.0290(12) -0.0091(13)
    C23 0.0284(18) 0.037(2) 0.059(3) 0.0026(17) 0.0120(18) -0.0052(18)
    C24 0.0297(18) 0.042(2) 0.0355(19) -0.0047(15) -0.0045(14) 0.0057(16)
    C25 0.039(2) 0.038(2) 0.0338(18) 0.0016(16) -0.0054(15) -0.0026(15)
    C26 0.088(4) 0.029(2) 0.065(3) -0.002(2) -0.046(3) -0.006(2)
    O8 0.0407(17) 0.049(2) 0.0394(15) 0.0108(13) 0.0000(11) 0.0060(12)
    C31 0.028(2) 0.077(3) 0.034(2) -0.015(2) 0.0000(18) -0.013(2)
    C32 0.050(2) 0.033(2) 0.049(2) -0.0037(16) -0.0169(18) 0.0032(16)
    C33 0.028(2) 0.076(3) 0.0282(19) 0.0044(18) 0.0003(15) 0.0115(18)
    C34 0.0327(18) 0.035(2) 0.0344(19) 0.0031(15) -0.0096(15) -0.0009(16)
    C35 0.050(2) 0.037(2) 0.0350(19) -0.0001(17) -0.0116(16) 0.0002(15)
    C36 0.0321(19) 0.063(3) 0.034(2) -0.0002(18) -0.0014(16) 0.0060(19)
    C37 0.040(2) 0.051(2) 0.045(2) 0.0116(17) -0.0165(17) 0.0024(18)
    C38 0.050(2) 0.047(2) 0.050(2) 0.0072(19) -0.0202(19) 0.0004(19)
    C42 0.082(4) 0.065(3) 0.081(3) -0.039(3) -0.051(3) 0.022(3)
    C43 0.055(2) 0.053(3) 0.055(2) 0.004(2) 0.017(2) -0.003(2)
    C45 0.058(3) 0.039(2) 0.052(2) 0.0048(19) -0.0014(19) 0.0067(19)
    C46 0.071(3) 0.030(2) 0.053(2) 0.0039(18) -0.034(2) 0.0004(17)
    C47 0.047(2) 0.082(3) 0.0253(18) -0.002(2) -0.0054(16) 0.0063(19)
    C48 0.036(2) 0.071(3) 0.043(2) -0.006(2) -0.0040(17) 0.013(2)
    C51 0.049(2) 0.065(3) 0.054(3) -0.007(2) -0.017(2) 0.030(2)
    C54 0.081(3) 0.047(2) 0.045(2) 0.014(2) -0.032(2) -0.0174(19)
    C55 0.0309(18) 0.039(2) 0.0232(17) -0.0029(15) 0.0012(14) 0.0022(15)
    C56 0.0292(19) 0.0337(19) 0.049(2) 0.0010(14) -0.0008(16) -0.0007(15)
    O6 0.080(2) 0.0559(17) 0.0351(14) -0.0023(15) -0.0072(13) 0.0070(13)
    C59 0.034(2) 0.034(2) 0.104(4) -0.0015(18) -0.018(2) -0.008(2)
    C67 0.0300(18) 0.050(2) 0.042(2) -0.0058(16) -0.0042(16) 0.0049(18)
    C4 0.049(2) 0.031(2) 0.069(3) 0.0017(18) -0.019(2) -0.003(2)
    C5 0.033(2) 0.040(2) 0.083(3) 0.0045(17) -0.013(2) -0.005(2)
    C18 0.072(3) 0.044(2) 0.068(3) 0.003(2) 0.025(2) 0.012(2)
    C21 0.058(3) 0.036(2) 0.059(3) 0.0014(19) -0.022(2) 0.0099(19)
    C12 0.048(3) 0.044(3) 0.139(5) -0.008(2) 0.026(3) 0.014(3)
    C22 0.034(2) 0.089(4) 0.063(3) -0.014(2) -0.018(2) 0.014(3)
    N2 0.0252(18) 0.0339(18) 0.0274(17) -0.0012(13) 0.0046(12) -0.0020(13)
    C11 0.038(3) 0.077(3) 0.029(2) -0.016(2) 0.0085(19) -0.0156(19)
    O3 0.0445(15) 0.0465(16) 0.0580(17) 0.0159(13) 0.0004(12) -0.0042(13)
    C27 0.0278(18) 0.040(2) 0.0298(18) 0.0000(15) 0.0022(14) 0.0055(15)
    O7 0.0702(19) 0.0553(18) 0.0512(17) 0.0053(15) -0.0338(15) -0.0030(14)
    C2 0.0252(18) 0.048(2) 0.0304(19) -0.0002(16) -0.0010(15) 0.0030(17)
    O1W 0.178(6) 0.206(8) 0.245(9) 0.019(5) 0.065(6) -0.016(6)
_geom_special_details
;
All e.s.d.'s (except the e.s.d. in the dihedral angle between two l.s. planes)
are estimated using the full covariance matrix. The cell e.s.d.'s are taken
into account individually in the estimation of e.s.d.'s in distances, angles
and torsion angles; correlations between e.s.d.'s in cell parameters are only
used when they are defined by crystal symmetry. An approximate (isotropic)
treatment of cell e.s.d.'s is used for estimating e.s.d.'s involving l.s.
planes.
;
loop_
    _geom_bond_atom_site_label_1
    _geom_bond_atom_site_label_2
    _geom_bond_site_symmetry_2
    _geom_bond_distance
    _geom_bond_publ_flag
    Zn1 O2 . 2.016(3) y
    Zn1 O8 . 2.036(3) y
    Zn1 O4 . 2.065(3) y
    Zn1 N2 4_455 2.138(3) y
    Zn1 N1 . 2.174(4) y
    N1 C7 . 1.329(6) ?
    N1 C13 . 1.332(6) ?
    O4 C55 . 1.227(4) ?
    O1 C23 . 1.240(5) ?
    C6 C19 . 1.381(7) ?
    C6 C33 . 1.381(6) ?
    C6 C8 . 1.489(4) ?
    C7 C33 . 1.377(6) ?
    C7 H7A . 0.9300 ?
    C8 C10 . 1.374(6) ?
    C8 C31 . 1.379(6) ?
    C9 O3 . 1.438(4) ?
    C9 C45 . 1.508(6) ?
    C9 C4 . 1.515(5) ?
    C9 C15 . 1.529(5) ?
    C10 C2 . 1.383(5) ?
    C10 H10A . 0.9300 ?
    C13 C19 . 1.353(7) ?
    C13 H13A . 0.9300 ?
    C14 C27 . 1.533(4) ?
    C14 C36 . 1.534(5) ?
    C14 C32 . 1.534(5) ?
    C14 C24 . 1.543(4) ?
    C15 C56 . 1.537(5) ?
    C15 H15A . 0.9700 ?
    C15 H15B . 0.9700 ?
    C16 C67 . 1.521(5) ?
    C16 C47 . 1.525(6) ?
    C16 H16A . 0.9700 ?
    C16 H16B . 0.9700 ?
    O9 C67 . 1.441(4) ?
    O9 H9A . 0.8200 ?
    O2 C23 . 1.267(4) ?
    C19 H19A . 0.9300 ?
    O5 C55 . 1.272(4) ?
    O5 H5C . 0.8499 ?
    C23 C56 . 1.536(5) ?
    C24 C67 . 1.532(5) ?
    C24 H24A . 0.9700 ?
    C24 H24B . 0.9700 ?
    C25 C35 . 1.524(5) ?
    C25 C34 . 1.546(5) ?
    C25 H25A . 0.9700 ?
    C25 H25B . 0.9700 ?
    C26 C54 . 1.498(7) ?
    C26 C42 . 1.518(8) ?
    C26 C46 . 1.529(5) ?
    C26 H26A . 0.9800 ?
    O8 C27 . 1.248(5) ?
    C31 C11 . 1.397(7) ?
    C31 H31A . 0.9300 ?
    C32 C21 . 1.533(5) ?
    C32 H32A . 0.9700 ?
    C32 H32B . 0.9700 ?
    C33 H33A . 0.9300 ?
    C34 C55 . 1.527(4) ?
    C34 C48 . 1.527(5) ?
    C34 C46 . 1.530(5) ?
    C35 O6 . 1.435(4) ?
    C35 C38 . 1.504(5) ?
    C35 C54 . 1.531(5) ?
    C36 C47 . 1.533(5) ?
    C36 H36A . 0.9700 ?
    C36 H36B . 0.9700 ?
    C37 C21 . 1.510(6) ?
    C37 C67 . 1.525(5) ?
    C37 H37A . 0.9700 ?
    C37 H37B . 0.9700 ?
    C38 C22 . 1.531(6) ?
    C38 H38A . 0.9700 ?
    C38 H38B . 0.9700 ?
    C42 C22 . 1.513(8) ?
    C42 H42A . 0.9700 ?
    C42 H42B . 0.9700 ?
    C43 C56 . 1.525(5) ?
    C43 C18 . 1.533(6) ?
    C43 H43A . 0.9700 ?
    C43 H43B . 0.9700 ?
    C45 C18 . 1.516(6) ?
    C45 H45A . 0.9700 ?
    C45 H45B . 0.9700 ?
    C46 H46A . 0.9700 ?
    C46 H46B . 0.9700 ?
    C47 C51 . 1.532(7) ?
    C47 H47A . 0.9800 ?
    C48 C22 . 1.543(6) ?
    C48 H48A . 0.9700 ?
    C48 H48B . 0.9700 ?
    C51 C21 . 1.511(6) ?
    C51 H51A . 0.9700 ?
    C51 H51B . 0.9700 ?
    C54 H54A . 0.9700 ?
    C54 H54B . 0.9700 ?
    C56 C5 . 1.535(5) ?
    O6 H6A . 0.8200 ?
    C59 C5 . 1.517(6) ?
    C59 C12 . 1.518(7) ?
    C59 C4 . 1.522(6) ?
    C59 H59A . 0.9800 ?
    C4 H4A . 0.9700 ?
    C4 H4B . 0.9700 ?
    C5 H5A . 0.9700 ?
    C5 H5B . 0.9700 ?
    C18 C12 . 1.541(7) ?
    C18 H18A . 0.9800 ?
    C21 H21A . 0.9800 ?
    C12 H12A . 0.9700 ?
    C12 H12B . 0.9700 ?
    C22 H22A . 0.9800 ?
    N2 C2 . 1.316(5) ?
    N2 C11 . 1.324(6) ?
    N2 Zn1 4_554 2.138(3) ?
    C11 H11A . 0.9300 ?
    O3 H3A . 0.8200 ?
    C27 O7 . 1.257(4) ?
    C2 H2A . 0.9300 ?
    O1W H1WA . 0.8499 ?
    O1W H1WB . 0.8499 ?
loop_
    _geom_angle_atom_site_label_1
    _geom_angle_atom_site_label_2
    _geom_angle_atom_site_label_3
    _geom_angle_site_symmetry_1
    _geom_angle_site_symmetry_3
    _geom_angle
    _geom_angle_publ_flag
    O2 Zn1 O8 . . 102.42(12) ?
    O2 Zn1 O4 . . 140.19(12) ?
    O8 Zn1 O4 . . 117.37(9) ?
    O2 Zn1 N2 . 4_455 93.50(11) ?
    O8 Zn1 N2 . 4_455 92.77(11) ?
    O4 Zn1 N2 . 4_455 86.13(11) ?
    O2 Zn1 N1 . . 88.14(11) ?
    O8 Zn1 N1 . . 91.03(12) ?
    O4 Zn1 N1 . . 89.88(12) ?
    N2 Zn1 N1 4_455 . 175.44(16) ?
    C7 N1 C13 . . 116.3(4) ?
    C7 N1 Zn1 . . 125.3(3) ?
    C13 N1 Zn1 . . 118.2(3) ?
    C55 O4 Zn1 . . 135.3(2) ?
    C19 C6 C33 . . 115.1(4) ?
    C19 C6 C8 . . 121.5(4) ?
    C33 C6 C8 . . 123.3(3) ?
    N1 C7 C33 . . 123.3(4) ?
    N1 C7 H7A . . 118.4 ?
    C33 C7 H7A . . 118.4 ?
    C10 C8 C31 . . 117.4(4) ?
    C10 C8 C6 . . 121.2(3) ?
    C31 C8 C6 . . 121.4(3) ?
    O3 C9 C45 . . 107.0(3) ?
    O3 C9 C4 . . 111.3(3) ?
    C45 C9 C4 . . 108.9(4) ?
    O3 C9 C15 . . 111.1(3) ?
    C45 C9 C15 . . 109.5(3) ?
    C4 C9 C15 . . 109.1(3) ?
    C8 C10 C2 . . 119.4(3) ?
    C8 C10 H10A . . 120.3 ?
    C2 C10 H10A . . 120.3 ?
    N1 C13 C19 . . 123.4(5) ?
    N1 C13 H13A . . 118.3 ?
    C19 C13 H13A . . 118.3 ?
    C27 C14 C36 . . 109.8(3) ?
    C27 C14 C32 . . 111.2(3) ?
    C36 C14 C32 . . 109.4(3) ?
    C27 C14 C24 . . 108.9(3) ?
    C36 C14 C24 . . 108.7(3) ?
    C32 C14 C24 . . 108.8(3) ?
    C9 C15 C56 . . 110.7(3) ?
    C9 C15 H15A . . 109.5 ?
    C56 C15 H15A . . 109.5 ?
    C9 C15 H15B . . 109.5 ?
    C56 C15 H15B . . 109.5 ?
    H15A C15 H15B . . 108.1 ?
    C67 C16 C47 . . 109.7(3) ?
    C67 C16 H16A . . 109.7 ?
    C47 C16 H16A . . 109.7 ?
    C67 C16 H16B . . 109.7 ?
    C47 C16 H16B . . 109.7 ?
    H16A C16 H16B . . 108.2 ?
    C67 O9 H9A . . 109.5 ?
    C23 O2 Zn1 . . 103.4(2) ?
    C13 C19 C6 . . 121.4(4) ?
    C13 C19 H19A . . 119.3 ?
    C6 C19 H19A . . 119.3 ?
    C55 O5 H5C . . 120.7 ?
    O1 C23 O2 . . 121.6(4) ?
    O1 C23 C56 . . 120.9(4) ?
    O2 C23 C56 . . 117.4(3) ?
    C67 C24 C14 . . 109.9(3) ?
    C67 C24 H24A . . 109.7 ?
    C14 C24 H24A . . 109.7 ?
    C67 C24 H24B . . 109.7 ?
    C14 C24 H24B . . 109.7 ?
    H24A C24 H24B . . 108.2 ?
    C35 C25 C34 . . 109.9(3) ?
    C35 C25 H25A . . 109.7 ?
    C34 C25 H25A . . 109.7 ?
    C35 C25 H25B . . 109.7 ?
    C34 C25 H25B . . 109.7 ?
    H25A C25 H25B . . 108.2 ?
    C54 C26 C42 . . 110.3(4) ?
    C54 C26 C46 . . 110.3(4) ?
    C42 C26 C46 . . 109.0(4) ?
    C54 C26 H26A . . 109.1 ?
    C42 C26 H26A . . 109.1 ?
    C46 C26 H26A . . 109.1 ?
    C27 O8 Zn1 . . 131.1(3) ?
    C8 C31 C11 . . 119.2(4) ?
    C8 C31 H31A . . 120.4 ?
    C11 C31 H31A . . 120.4 ?
    C21 C32 C14 . . 109.8(3) ?
    C21 C32 H32A . . 109.7 ?
    C14 C32 H32A . . 109.7 ?
    C21 C32 H32B . . 109.7 ?
    C14 C32 H32B . . 109.7 ?
    H32A C32 H32B . . 108.2 ?
    C7 C33 C6 . . 120.5(4) ?
    C7 C33 H33A . . 119.8 ?
    C6 C33 H33A . . 119.8 ?
    C55 C34 C48 . . 109.7(3) ?
    C55 C34 C46 . . 112.3(3) ?
    C48 C34 C46 . . 109.9(3) ?
    C55 C34 C25 . . 107.6(3) ?
    C48 C34 C25 . . 108.8(3) ?
    C46 C34 C25 . . 108.4(3) ?
    O6 C35 C38 . . 112.0(3) ?
    O6 C35 C25 . . 109.7(3) ?
    C38 C35 C25 . . 109.8(3) ?
    O6 C35 C54 . . 107.1(3) ?
    C38 C35 C54 . . 109.4(3) ?
    C25 C35 C54 . . 108.8(3) ?
    C47 C36 C14 . . 109.4(3) ?
    C47 C36 H36A . . 109.8 ?
    C14 C36 H36A . . 109.8 ?
    C47 C36 H36B . . 109.8 ?
    C14 C36 H36B . . 109.8 ?
    H36A C36 H36B . . 108.2 ?
    C21 C37 C67 . . 110.1(3) ?
    C21 C37 H37A . . 109.6 ?
    C67 C37 H37A . . 109.6 ?
    C21 C37 H37B . . 109.6 ?
    C67 C37 H37B . . 109.6 ?
    H37A C37 H37B . . 108.1 ?
    C35 C38 C22 . . 110.0(3) ?
    C35 C38 H38A . . 109.7 ?
    C22 C38 H38A . . 109.7 ?
    C35 C38 H38B . . 109.7 ?
    C22 C38 H38B . . 109.7 ?
    H38A C38 H38B . . 108.2 ?
    C22 C42 C26 . . 109.4(4) ?
    C22 C42 H42A . . 109.8 ?
    C26 C42 H42A . . 109.8 ?
    C22 C42 H42B . . 109.8 ?
    C26 C42 H42B . . 109.8 ?
    H42A C42 H42B . . 108.2 ?
    C56 C43 C18 . . 110.2(3) ?
    C56 C43 H43A . . 109.6 ?
    C18 C43 H43A . . 109.6 ?
    C56 C43 H43B . . 109.6 ?
    C18 C43 H43B . . 109.6 ?
    H43A C43 H43B . . 108.1 ?
    C9 C45 C18 . . 110.7(3) ?
    C9 C45 H45A . . 109.5 ?
    C18 C45 H45A . . 109.5 ?
    C9 C45 H45B . . 109.5 ?
    C18 C45 H45B . . 109.5 ?
    H45A C45 H45B . . 108.1 ?
    C26 C46 C34 . . 109.5(3) ?
    C26 C46 H46A . . 109.8 ?
    C34 C46 H46A . . 109.8 ?
    C26 C46 H46B . . 109.8 ?
    C34 C46 H46B . . 109.8 ?
    H46A C46 H46B . . 108.2 ?
    C16 C47 C51 . . 109.3(4) ?
    C16 C47 C36 . . 109.2(3) ?
    C51 C47 C36 . . 109.7(3) ?
    C16 C47 H47A . . 109.5 ?
    C51 C47 H47A . . 109.5 ?
    C36 C47 H47A . . 109.5 ?
    C34 C48 C22 . . 109.0(4) ?
    C34 C48 H48A . . 109.9 ?
    C22 C48 H48A . . 109.9 ?
    C34 C48 H48B . . 109.9 ?
    C22 C48 H48B . . 109.9 ?
    H48A C48 H48B . . 108.3 ?
    C21 C51 C47 . . 110.0(3) ?
    C21 C51 H51A . . 109.7 ?
    C47 C51 H51A . . 109.7 ?
    C21 C51 H51B . . 109.7 ?
    C47 C51 H51B . . 109.7 ?
    H51A C51 H51B . . 108.2 ?
    C26 C54 C35 . . 109.6(3) ?
    C26 C54 H54A . . 109.8 ?
    C35 C54 H54A . . 109.8 ?
    C26 C54 H54B . . 109.8 ?
    C35 C54 H54B . . 109.8 ?
    H54A C54 H54B . . 108.2 ?
    O4 C55 O5 . . 124.7(3) ?
    O4 C55 C34 . . 119.1(3) ?
    O5 C55 C34 . . 116.2(3) ?
    C43 C56 C5 . . 109.0(3) ?
    C43 C56 C23 . . 110.6(3) ?
    C5 C56 C23 . . 112.1(3) ?
    C43 C56 C15 . . 108.8(3) ?
    C5 C56 C15 . . 107.9(3) ?
    C23 C56 C15 . . 108.3(3) ?
    C35 O6 H6A . . 109.5 ?
    C5 C59 C12 . . 110.5(4) ?
    C5 C59 C4 . . 109.6(4) ?
    C12 C59 C4 . . 109.6(4) ?
    C5 C59 H59A . . 109.1 ?
    C12 C59 H59A . . 109.1 ?
    C4 C59 H59A . . 109.1 ?
    O9 C67 C16 . . 111.4(3) ?
    O9 C67 C37 . . 110.3(3) ?
    C16 C67 C37 . . 110.2(3) ?
    O9 C67 C24 . . 107.1(3) ?
    C16 C67 C24 . . 109.0(3) ?
    C37 C67 C24 . . 108.7(3) ?
    C9 C4 C59 . . 109.7(3) ?
    C9 C4 H4A . . 109.7 ?
    C59 C4 H4A . . 109.7 ?
    C9 C4 H4B . . 109.7 ?
    C59 C4 H4B . . 109.7 ?
    H4A C4 H4B . . 108.2 ?
    C59 C5 C56 . . 110.0(3) ?
    C59 C5 H5A . . 109.7 ?
    C56 C5 H5A . . 109.7 ?
    C59 C5 H5B . . 109.7 ?
    C56 C5 H5B . . 109.7 ?
    H5A C5 H5B . . 108.2 ?
    C45 C18 C43 . . 110.2(3) ?
    C45 C18 C12 . . 108.5(4) ?
    C43 C18 C12 . . 108.9(4) ?
    C45 C18 H18A . . 109.7 ?
    C43 C18 H18A . . 109.7 ?
    C12 C18 H18A . . 109.7 ?
    C37 C21 C51 . . 109.9(3) ?
    C37 C21 C32 . . 109.3(3) ?
    C51 C21 C32 . . 109.2(4) ?
    C37 C21 H21A . . 109.5 ?
    C51 C21 H21A . . 109.5 ?
    C32 C21 H21A . . 109.5 ?
    C59 C12 C18 . . 108.8(4) ?
    C59 C12 H12A . . 109.9 ?
    C18 C12 H12A . . 109.9 ?
    C59 C12 H12B . . 109.9 ?
    C18 C12 H12B . . 109.9 ?
    H12A C12 H12B . . 108.3 ?
    C42 C22 C38 . . 109.4(4) ?
    C42 C22 C48 . . 110.1(4) ?
    C38 C22 C48 . . 108.9(4) ?
    C42 C22 H22A . . 109.5 ?
    C38 C22 H22A . . 109.5 ?
    C48 C22 H22A . . 109.5 ?
    C2 N2 C11 . . 117.3(4) ?
    C2 N2 Zn1 . 4_554 123.6(3) ?
    C11 N2 Zn1 . 4_554 119.1(3) ?
    N2 C11 C31 . . 122.9(4) ?
    N2 C11 H11A . . 118.5 ?
    C31 C11 H11A . . 118.5 ?
    C9 O3 H3A . . 109.5 ?
    O8 C27 O7 . . 124.7(3) ?
    O8 C27 C14 . . 117.8(3) ?
    O7 C27 C14 . . 117.5(3) ?
    N2 C2 C10 . . 123.7(4) ?
    N2 C2 H2A . . 118.1 ?
    C10 C2 H2A . . 118.1 ?
    H1WA O1W H1WB . . 113.0 ?
loop_
    _geom_torsion_atom_site_label_1
    _geom_torsion_atom_site_label_2
    _geom_torsion_atom_site_label_3
    _geom_torsion_atom_site_label_4
    _geom_torsion_site_symmetry_1
    _geom_torsion_site_symmetry_2
    _geom_torsion_site_symmetry_3
    _geom_torsion_site_symmetry_4
    _geom_torsion
    _geom_torsion_publ_flag
    O2 Zn1 N1 C7 . . . . -104.9(3) ?
    O8 Zn1 N1 C7 . . . . 152.7(3) ?
    O4 Zn1 N1 C7 . . . . 35.3(3) ?
    O2 Zn1 N1 C13 . . . . 69.4(3) ?
    O8 Zn1 N1 C13 . . . . -33.0(3) ?
    O4 Zn1 N1 C13 . . . . -150.4(3) ?
    O2 Zn1 O4 C55 . . . . 148.0(3) ?
    O8 Zn1 O4 C55 . . . . -30.1(4) ?
    N2 Zn1 O4 C55 4_455 . . . -121.2(4) ?
    N1 Zn1 O4 C55 . . . . 61.0(3) ?
    C13 N1 C7 C33 . . . . 0.2(6) ?
    Zn1 N1 C7 C33 . . . . 174.7(3) ?
    C19 C6 C8 C10 . . . . -18.6(5) ?
    C33 C6 C8 C10 . . . . 164.7(4) ?
    C19 C6 C8 C31 . . . . 161.2(5) ?
    C33 C6 C8 C31 . . . . -15.6(5) ?
    C31 C8 C10 C2 . . . . -2.1(6) ?
    C6 C8 C10 C2 . . . . 177.7(3) ?
    C7 N1 C13 C19 . . . . 0.0(7) ?
    Zn1 N1 C13 C19 . . . . -174.9(4) ?
    O3 C9 C15 C56 . . . . 177.1(3) ?
    C45 C9 C15 C56 . . . . 59.2(4) ?
    C4 C9 C15 C56 . . . . -59.9(4) ?
    O8 Zn1 O2 C23 . . . . 174.5(2) ?
    O4 Zn1 O2 C23 . . . . -3.7(3) ?
    N2 Zn1 O2 C23 4_455 . . . -91.9(2) ?
    N1 Zn1 O2 C23 . . . . 83.9(2) ?
    N1 C13 C19 C6 . . . . 0.6(8) ?
    C33 C6 C19 C13 . . . . -1.3(7) ?
    C8 C6 C19 C13 . . . . -178.3(4) ?
    Zn1 O2 C23 O1 . . . . 5.4(4) ?
    Zn1 O2 C23 C56 . . . . -173.6(2) ?
    C27 C14 C24 C67 . . . . 179.3(3) ?
    C36 C14 C24 C67 . . . . 59.6(4) ?
    C32 C14 C24 C67 . . . . -59.4(4) ?
    O2 Zn1 O8 C27 . . . . -160.3(3) ?
    O4 Zn1 O8 C27 . . . . 18.4(4) ?
    N2 Zn1 O8 C27 4_455 . . . 105.5(3) ?
    N1 Zn1 O8 C27 . . . . -72.0(3) ?
    C10 C8 C31 C11 . . . . 1.0(6) ?
    C6 C8 C31 C11 . . . . -178.8(4) ?
    C27 C14 C32 C21 . . . . 178.9(3) ?
    C36 C14 C32 C21 . . . . -59.7(4) ?
    C24 C14 C32 C21 . . . . 59.0(4) ?
    N1 C7 C33 C6 . . . . -1.0(7) ?
    C19 C6 C33 C7 . . . . 1.5(6) ?
    C8 C6 C33 C7 . . . . 178.4(4) ?
    C35 C25 C34 C55 . . . . -178.3(3) ?
    C35 C25 C34 C48 . . . . -59.5(4) ?
    C35 C25 C34 C46 . . . . 59.9(4) ?
    C34 C25 C35 O6 . . . . -177.2(3) ?
    C34 C25 C35 C38 . . . . 59.3(4) ?
    C34 C25 C35 C54 . . . . -60.3(4) ?
    C27 C14 C36 C47 . . . . -178.7(3) ?
    C32 C14 C36 C47 . . . . 59.0(4) ?
    C24 C14 C36 C47 . . . . -59.7(4) ?
    O6 C35 C38 C22 . . . . 177.8(3) ?
    C25 C35 C38 C22 . . . . -60.1(4) ?
    C54 C35 C38 C22 . . . . 59.3(4) ?
    C54 C26 C42 C22 . . . . -59.9(5) ?
    C46 C26 C42 C22 . . . . 61.3(5) ?
    O3 C9 C45 C18 . . . . -179.1(3) ?
    C4 C9 C45 C18 . . . . 60.5(4) ?
    C15 C9 C45 C18 . . . . -58.7(4) ?
    C54 C26 C46 C34 . . . . 60.5(5) ?
    C42 C26 C46 C34 . . . . -60.8(5) ?
    C55 C34 C46 C26 . . . . -177.8(3) ?
    C48 C34 C46 C26 . . . . 59.8(5) ?
    C25 C34 C46 C26 . . . . -59.0(4) ?
    C67 C16 C47 C51 . . . . 58.8(4) ?
    C67 C16 C47 C36 . . . . -61.2(4) ?
    C14 C36 C47 C16 . . . . 60.7(5) ?
    C14 C36 C47 C51 . . . . -59.1(4) ?
    C55 C34 C48 C22 . . . . 177.8(3) ?
    C46 C34 C48 C22 . . . . -58.3(4) ?
    C25 C34 C48 C22 . . . . 60.3(4) ?
    C16 C47 C51 C21 . . . . -59.6(4) ?
    C36 C47 C51 C21 . . . . 60.1(4) ?
    C42 C26 C54 C35 . . . . 59.7(4) ?
    C46 C26 C54 C35 . . . . -60.7(5) ?
    O6 C35 C54 C26 . . . . 179.0(3) ?
    C38 C35 C54 C26 . . . . -59.5(4) ?
    C25 C35 C54 C26 . . . . 60.5(4) ?
    Zn1 O4 C55 O5 . . . . 13.2(6) ?
    Zn1 O4 C55 C34 . . . . -166.1(3) ?
    C48 C34 C55 O4 . . . . -51.1(4) ?
    C46 C34 C55 O4 . . . . -173.6(3) ?
    C25 C34 C55 O4 . . . . 67.1(4) ?
    C48 C34 C55 O5 . . . . 129.6(3) ?
    C46 C34 C55 O5 . . . . 7.0(5) ?
    C25 C34 C55 O5 . . . . -112.2(3) ?
    C18 C43 C56 C5 . . . . -59.3(4) ?
    C18 C43 C56 C23 . . . . 177.0(3) ?
    C18 C43 C56 C15 . . . . 58.1(4) ?
    O1 C23 C56 C43 . . . . -43.9(5) ?
    O2 C23 C56 C43 . . . . 135.1(3) ?
    O1 C23 C56 C5 . . . . -165.8(4) ?
    O2 C23 C56 C5 . . . . 13.2(5) ?
    O1 C23 C56 C15 . . . . 75.2(4) ?
    O2 C23 C56 C15 . . . . -105.8(4) ?
    C9 C15 C56 C43 . . . . -58.9(4) ?
    C9 C15 C56 C5 . . . . 59.2(4) ?
    C9 C15 C56 C23 . . . . -179.2(3) ?
    C47 C16 C67 O9 . . . . 178.7(3) ?
    C47 C16 C67 C37 . . . . -58.5(4) ?
    C47 C16 C67 C24 . . . . 60.7(4) ?
    C21 C37 C67 O9 . . . . -178.1(3) ?
    C21 C37 C67 C16 . . . . 58.5(4) ?
    C21 C37 C67 C24 . . . . -60.9(4) ?
    C14 C24 C67 O9 . . . . 179.3(3) ?
    C14 C24 C67 C16 . . . . -60.1(4) ?
    C14 C24 C67 C37 . . . . 60.0(4) ?
    O3 C9 C4 C59 . . . . -177.4(3) ?
    C45 C9 C4 C59 . . . . -59.8(4) ?
    C15 C9 C4 C59 . . . . 59.7(5) ?
    C5 C59 C4 C9 . . . . -60.6(5) ?
    C12 C59 C4 C9 . . . . 60.7(5) ?
    C12 C59 C5 C56 . . . . -60.0(5) ?
    C4 C59 C5 C56 . . . . 60.8(5) ?
    C43 C56 C5 C59 . . . . 58.5(5) ?
    C23 C56 C5 C59 . . . . -178.6(4) ?
    C15 C56 C5 C59 . . . . -59.5(5) ?
    C9 C45 C18 C43 . . . . 58.6(5) ?
    C9 C45 C18 C12 . . . . -60.6(5) ?
    C56 C43 C18 C45 . . . . -58.4(5) ?
    C56 C43 C18 C12 . . . . 60.5(4) ?
    C67 C37 C21 C51 . . . . -58.9(4) ?
    C67 C37 C21 C32 . . . . 60.9(4) ?
    C47 C51 C21 C37 . . . . 59.7(4) ?
    C47 C51 C21 C32 . . . . -60.2(4) ?
    C14 C32 C21 C37 . . . . -60.1(4) ?
    C14 C32 C21 C51 . . . . 60.3(4) ?
    C5 C59 C12 C18 . . . . 60.4(5) ?
    C4 C59 C12 C18 . . . . -60.4(5) ?
    C45 C18 C12 C59 . . . . 59.9(5) ?
    C43 C18 C12 C59 . . . . -60.1(5) ?
    C26 C42 C22 C38 . . . . 58.9(4) ?
    C26 C42 C22 C48 . . . . -60.7(5) ?
    C35 C38 C22 C42 . . . . -59.5(4) ?
    C35 C38 C22 C48 . . . . 60.8(5) ?
    C34 C48 C22 C42 . . . . 59.0(5) ?
    C34 C48 C22 C38 . . . . -61.0(5) ?
    C2 N2 C11 C31 . . . . -2.5(7) ?
    Zn1 N2 C11 C31 4_554 . . . 176.4(4) ?
    C8 C31 C11 N2 . . . . 1.4(8) ?
    Zn1 O8 C27 O7 . . . . -8.5(6) ?
    Zn1 O8 C27 C14 . . . . 170.1(2) ?
    C36 C14 C27 O8 . . . . 57.2(4) ?
    C32 C14 C27 O8 . . . . 178.4(3) ?
    C24 C14 C27 O8 . . . . -61.7(4) ?
    C36 C14 C27 O7 . . . . -124.1(4) ?
    C32 C14 C27 O7 . . . . -2.9(5) ?
    C24 C14 C27 O7 . . . . 117.0(4) ?
    C11 N2 C2 C10 . . . . 1.4(6) ?
    Zn1 N2 C2 C10 4_554 . . . -177.5(3) ?
    C8 C10 C2 N2 . . . . 0.9(6) ?
loop_
    _geom_hbond_atom_site_label_D
    _geom_hbond_atom_site_label_H
    _geom_hbond_atom_site_label_A
    _geom_hbond_site_symmetry_A
    _geom_hbond_distance_DH
    _geom_hbond_distance_HA
    _geom_hbond_distance_DA
    _geom_hbond_angle_DHA
    O9 H9A O1 4 0.82 2.05 2.872(4) 178
    O6 H6A O3 2_564 0.82 2.00 2.812(4) 169
    O3 H3A O9 3_455 0.82 1.99 2.790(4) 165
    O1W H1WA O6 . 0.85 2.19 3.013(9) 163
    O5 H5C O7 . 0.85 1.67 2.447(3) 151
    O1W H1WB O7 2_554 0.85 2.44 3.287(9) 179
data_global
_journal_date_recd_electronic     2011-04-22
_journal_date_accepted     2011-04-30
_journal_name_full     'Acta Crystallographica, Section E'
_journal_year     2011
_journal_volume     67
_journal_issue      6
_journal_page_first     m715
_journal_page_last     m716
_journal_paper_category     QM
_journal_coeditor_code     HB5859
_publ_contact_author_name     'Guo-Liang Zhao'
_publ_contact_author_address
;
  College of Chemistry and Life Sciences,
  Zhejiang Normal University,
  Jinhua, Zhejiang 321004,
  People's Republic of China
  Zhejiang Normal University Xingzhi College,
  Jinhua, Zhejiang 321004,
  People's Republic of China
;
_publ_contact_author_email     'sky53@zjnu.cn'
_publ_contact_author_fax     '86-579-82282595'
_publ_contact_author_phone     '86-579-82283925'
_publ_section_title
;\
<i>catena</i>-Poly[[[bis(3-hydroxyadamantane-1-carboxylato-\k<i>O</i>^1^)(3-\
hydroxyadamantane-1-carboxylic
acid-\k<i>O</i>^1^)zinc(II)]-\m~2~-4,4'-bipyridine] monohydrate]
;
loop_
    _publ_author_name
    _publ_author_address
    'Jin-Bei Shen'
;
  College of Chemistry and Life Science,
  Zhejiang Normal University,
  Jinhua 321004, Zhejiang,
  People's Republic of China
;
    'Quan-Yin Guan'
;
  College of Chemistry and Life Science,
  Zhejiang Normal University,
  Jinhua 321004, Zhejiang,
  People's Republic of China
;
    'Xiao-Ju Chen'
;
  College of Chemistry and Life Science,
  Zhejiang Normal University,
  Jinhua 321004, Zhejiang,
  People's Republic of China
;
    'Guo-Liang Zhao'
;
  College of Chemistry and Life Sciences,
  Zhejiang Normal University,
  Jinhua, Zhejiang 321004,
  People's Republic of China
  and
  Zhejiang Normal University Xingzhi College,
  Jinhua, Zhejiang 321004,
  People's Republic of China
;
