# Supplementary material for: catena-Poly[[[bis­(3-hy­droxy­adamantane-1-carboxyl­ato-κO 1)(3-hy­droxy­adamantane-1-carb­oxy­lic acid-κO 1)zinc(II)]-μ2-4,4′-bipyridine] monohydrate]
Source: Acta Crystallogr Sect E Struct Rep Online. 2011 May 7;67(Pt 6):m715–6. doi: 10.1107/S1600536811016424 (PMC3120402; doi:10.1107/S1600536811016424)
Supplement: Supplementary file 2 [file e-67-0m715-Isup2.hkl]

# 
# h,k,l, Fc-squared, Fo-squared, sigma(Fo-squared) and status flag 
# 
data_I
_shelx_title ' a in Cc' 
_shelx_refln_list_code          4 
_shelx_F_calc_maximum      516.74 
_exptl_crystal_F_000      1752.00 
_reflns_d_resolution_high  0.8409 
 
loop_ 
 _symmetry_equiv_pos_as_xyz 
 'x, y, z' 
 'x, -y, z+1/2' 
 'x+1/2, y+1/2, z' 
 'x+1/2, -y+1/2, z+1/2' 
 
_cell_length_a    17.8778 
_cell_length_b    16.6364 
_cell_length_c    13.2655 
_cell_angle_alpha  90.000 
_cell_angle_beta   92.642 
_cell_angle_gamma  90.000 
 
_shelx_F_squared_multiplier     1.000 
 
loop_ 
 _refln_index_h 
 _refln_index_k 
 _refln_index_l 
 _refln_F_squared_calc 
 _refln_F_squared_meas 
 _refln_F_squared_sigma 
 _refln_observed_status 
  -5   1 -15      917.94     1176.06    145.34 o 
  -3   1 -15      195.25      243.03     77.08 o 
  -1   1 -15      178.95      136.58     78.44 o 
   1   1 -15      393.85      423.99     85.48 o 
   3   1 -15      300.01      265.95     73.45 o 
   5   1 -15      401.62      273.24     75.76 o 
   7   1 -15     1340.88     1442.66    190.06 o 
  -4   2 -15      389.97      545.73     93.48 o 
  -2   2 -15      137.62      166.68     72.59 o 
   0   2 -15       67.79       21.78     57.06 o 
   2   2 -15      121.82       46.52     58.47 o 
   4   2 -15      167.82      196.69     66.73 o 
   6   2 -15      127.60        4.30     52.44 o 
  -3   3 -15      295.09      383.66     64.63 o 
  -1   3 -15      790.84      721.81     82.70 o 
   1   3 -15     1823.39     2147.79    124.87 o 
   3   3 -15      304.86      180.92     56.44 o 
   5   3 -15      247.24      130.24     52.07 o 
  -4   4 -15      138.81      147.29     66.74 o 
  -2   4 -15       69.72       49.48     49.42 o 
   0   4 -15       34.74        0.00     44.89 o 
   2   4 -15      157.74      142.46     46.79 o 
   4   4 -15       57.38       23.01     40.74 o 
  -1   5 -15      607.22      665.69    105.35 o 
   1   5 -15      533.03      451.01     60.79 o 
   3   5 -15      384.86      428.14     59.47 o 
   0   6 -15       43.88      113.57     46.64 o 
   2   6 -15       28.85        0.00     40.67 o 
  -8   0 -14      399.10      245.55     99.57 o 
  -6   0 -14     1213.95      837.52    148.32 o 
  -4   0 -14     1072.50     1107.97    163.62 o 
  -2   0 -14       67.89       59.64     74.42 o 
   0   0 -14      169.64       55.75     71.82 o 
   2   0 -14      997.93     1089.30    162.32 o 
   4   0 -14      588.82      730.70    134.57 o 
   6   0 -14     1400.76     1448.68    173.99 o 
   8   0 -14      540.02      545.30    124.72 o 
  -7   1 -14       39.39        0.00     49.52 o 
  -5   1 -14      302.48      266.76     72.45 o 
  -3   1 -14       23.83        0.00     48.70 o 
  -1   1 -14      136.57      148.39     49.44 o 
   1   1 -14      129.73      285.78    103.72 o 
   3   1 -14       10.84       20.86     47.52 o 
   5   1 -14       78.03      227.63     65.71 o 
   7   1 -14       63.91      118.69     49.00 o 
  -8   2 -14      952.93     1109.58     98.38 o 
  -6   2 -14      447.66      533.52     71.39 o 
  -4   2 -14      985.87      951.26     87.35 o 
  -2   2 -14      459.82      452.42     66.72 o 
   0   2 -14      512.33      598.83     71.20 o 
   2   2 -14      874.97      777.74     78.83 o 
   4   2 -14     1066.15     1151.61     90.78 o 
   6   2 -14     1387.69     1466.82     86.86 o 
   8   2 -14     1202.53     1468.47     79.30 o 
  10   2 -14      689.11      891.73     74.68 o 
  -7   3 -14      467.27      596.43     77.53 o 
  -5   3 -14       14.24        0.00     40.95 o 
  -3   3 -14      103.61       61.80     43.60 o 
  -1   3 -14       63.80      123.19     45.74 o 
   1   3 -14       88.50       47.43     37.21 o 
   3   3 -14      120.60       74.05     50.75 o 
   5   3 -14      206.04      206.27     45.57 o 
   7   3 -14      213.04      187.85     69.61 o 
   9   3 -14       49.11       73.82     38.12 o 
  -6   4 -14      877.14      656.82     80.97 o 
  -4   4 -14     1210.91     1271.97    129.42 o 
  -2   4 -14      365.53      400.63     56.71 o 
   0   4 -14      693.67      715.54     67.13 o 
   2   4 -14      946.90      995.69     76.91 o 
   4   4 -14      374.36      332.40     51.58 o 
   6   4 -14      412.48      378.61     55.00 o 
   8   4 -14     1161.78     1146.06     83.30 o 
  -7   5 -14       88.05      148.57     47.34 o 
  -5   5 -14      217.03      152.37     47.94 o 
  -3   5 -14      115.74       97.59     41.68 o 
  -1   5 -14       54.64       69.02     39.21 o 
   1   5 -14       33.79        0.00     35.74 o 
   3   5 -14       77.04      102.89     44.59 o 
   5   5 -14      145.81       68.00     38.54 o 
   7   5 -14      351.14      453.35     67.67 o 
   9   5 -14      272.54      247.13     53.11 o 
  -6   6 -14      531.16      382.24     62.03 o 
  -4   6 -14     1115.61      990.91    100.72 o 
  -2   6 -14      173.88      181.46     46.87 o 
   0   6 -14      955.07      984.08    130.86 o 
   2   6 -14     1222.69     1312.49     88.49 o 
   4   6 -14      365.58      230.36     48.33 o 
   6   6 -14      256.63      168.19     53.70 o 
   8   6 -14      186.52      208.09     60.64 o 
  -5   7 -14      250.65      240.08     81.96 o 
  -3   7 -14      134.29      177.53     46.81 o 
  -1   7 -14       10.82        0.00     38.54 o 
   1   7 -14      105.88      184.19     47.31 o 
   3   7 -14      278.33      360.58     61.79 o 
   5   7 -14      523.99      631.73     80.00 o 
   7   7 -14        8.52       40.58     50.53 o 
  -2   8 -14      425.25      396.94     58.31 o 
   0   8 -14      620.84      624.07     70.50 o 
   2   8 -14      427.09      418.64     95.25 o 
   4   8 -14      329.22      247.08     76.94 o 
   1   9 -14      243.61      115.68     51.53 o 
 -11   1 -13      532.25      406.62    101.10 o 
  -9   1 -13      848.78      870.25     85.40 o 
  -7   1 -13      333.79      299.15     56.11 o 
  -5   1 -13      785.44      736.74     76.57 o 
  -3   1 -13      882.32      780.99     76.27 o 
  -1   1 -13       11.75       70.12     35.90 o 
   1   1 -13      465.25      424.93     57.41 o 
   3   1 -13      985.65     1009.23     80.93 o 
   5   1 -13     1832.56     1996.91    150.19 o 
   7   1 -13     1308.37     1332.80     63.97 o 
   9   1 -13      707.06      803.04     74.96 o 
  11   1 -13      546.21      568.48     61.53 o 
 -10   2 -13      186.70      122.09     63.45 o 
  -8   2 -13       55.88      138.00     46.46 o 
  -6   2 -13      146.05      204.77     70.42 o 
  -4   2 -13       54.61       67.43     41.50 o 
  -2   2 -13       50.24       32.79     37.69 o 
   0   2 -13      119.67      129.47     38.18 o 
   2   2 -13       65.64        1.59     29.35 o 
   4   2 -13      812.36      791.68     64.04 o 
   6   2 -13      122.31       81.40     38.39 o 
   8   2 -13      191.44      196.20     37.94 o 
  10   2 -13      132.79      135.12     37.87 o 
  12   2 -13      129.01       39.21     45.22 o 
  -9   3 -13      141.08      172.18     63.68 o 
  -7   3 -13      795.82      893.35     73.09 o 
  -5   3 -13     1441.49     1513.27    143.60 o 
  -3   3 -13     2756.82     2479.95    124.08 o 
  -1   3 -13     1045.74     1160.57     77.99 o 
   1   3 -13     1555.58     1602.96     86.73 o 
   3   3 -13     1313.76     1230.60     77.52 o 
   5   3 -13     1716.16     1797.36     90.20 o 
   7   3 -13     2934.16     3129.16    114.54 o 
   9   3 -13      560.16      576.19     53.08 o 
  11   3 -13      608.17      714.54     59.53 o 
 -10   4 -13       80.20       27.02     41.32 o 
  -8   4 -13      157.43      102.94     46.45 o 
  -6   4 -13       69.50       48.08     37.01 o 
  -4   4 -13      321.57      313.07     48.37 o 
  -2   4 -13      151.23      182.99     42.86 o 
   0   4 -13       22.27        0.00     28.59 o 
   2   4 -13      625.18      679.72     61.40 o 
   4   4 -13      656.64      561.75     61.98 o 
   6   4 -13      983.05      872.91     92.35 o 
   8   4 -13       51.89        1.24     38.55 o 
  10   4 -13       24.10       18.30     33.18 o 
  12   4 -13       59.43       79.59     38.21 o 
  -9   5 -13      132.67      101.97     42.49 o 
  -7   5 -13      636.42      590.78     65.78 o 
  -5   5 -13      842.91      826.86     71.91 o 
  -3   5 -13     1598.05     1360.04     86.46 o 
  -1   5 -13      871.50      934.10     72.21 o 
   1   5 -13      252.15      280.48     54.29 o 
   3   5 -13       71.95       84.01     36.83 o 
   5   5 -13     1317.83     1430.07    217.62 o 
   7   5 -13     1338.73     1367.24    100.31 o 
   9   5 -13      553.12      669.33     79.88 o 
  11   5 -13      498.39      608.31     58.13 o 
  -8   6 -13      153.01      180.81     68.04 o 
  -6   6 -13      128.72      132.51     54.98 o 
  -4   6 -13      204.53      153.04     43.79 o 
  -2   6 -13       88.58       11.34     33.48 o 
   0   6 -13       30.03       23.40     35.35 o 
   2   6 -13       89.16       28.14     39.58 o 
   4   6 -13      408.24      427.36     70.15 o 
   6   6 -13      473.02      635.80     92.77 o 
   8   6 -13      385.04      467.93     68.08 o 
  10   6 -13      176.59      204.63     46.70 o 
  -7   7 -13      184.58      165.98     47.59 o 
  -5   7 -13      645.62      626.07     66.58 o 
  -3   7 -13     1896.64     1849.67    102.00 o 
  -1   7 -13      577.28      604.72     62.94 o 
   1   7 -13      993.32     1069.55    111.06 o 
   3   7 -13      309.83      323.24     57.38 o 
   5   7 -13      266.24      207.71     54.68 o 
   7   7 -13      758.04      783.81    103.54 o 
   9   7 -13      447.96      463.00     70.32 o 
  -6   8 -13      208.12      208.34     50.61 o 
  -4   8 -13      285.00      260.81     51.22 o 
  -2   8 -13      866.67      820.39     73.72 o 
   0   8 -13      399.68      395.59     61.81 o 
   2   8 -13      248.57      198.18     51.76 o 
   4   8 -13      133.92      209.51     52.03 o 
   6   8 -13      139.53      121.92     50.34 o 
   8   8 -13      439.86      399.23     67.49 o 
  -5   9 -13      246.39      192.36     51.45 o 
  -3   9 -13      299.61      249.27     81.36 o 
  -1   9 -13        7.51       58.15     44.95 o 
   1   9 -13      500.02      469.68    119.89 o 
   3   9 -13      102.86      166.21     49.84 o 
   5   9 -13      248.09      209.76     55.97 o 
   7   9 -13      444.59      362.50     88.25 o 
  -4  10 -13      870.71      832.23     78.17 o 
  -2  10 -13      897.65      843.68     88.56 o 
   0  10 -13      933.10      924.84    114.82 o 
   2  10 -13      358.01      338.00     63.42 o 
   4  10 -13      105.93       83.18     52.08 o 
   6  10 -13      500.92      597.49    196.20 o 
  -1  11 -13       98.96      242.27     58.86 o 
   1  11 -13      490.83      535.42    176.44 o 
   3  11 -13      698.63      680.54     83.84 o 
 -12   0 -12      554.52      536.43     87.74 o 
 -10   0 -12      565.42      690.22    220.14 o 
  -8   0 -12       17.43       25.38     47.66 o 
  -6   0 -12      927.15      982.87     98.23 o 
  -4   0 -12     1396.06     1309.99    105.88 o 
  -2   0 -12     2051.49     1746.08    115.13 o 
   0   0 -12     2109.70     2148.28    121.81 o 
   2   0 -12     2422.79     2500.35    163.36 o 
   4   0 -12      467.50      499.58     57.37 o 
   6   0 -12     3150.93     3101.70    116.27 o 
   8   0 -12     3882.71     4370.05    190.88 o 
  10   0 -12      231.39      185.14     74.94 o 
  12   0 -12      406.26      309.86     97.50 o 
  14   0 -12      892.20      902.61    144.43 o 
 -13   1 -12       56.02       93.89     90.75 o 
 -11   1 -12       46.51       45.24     44.86 o 
  -9   1 -12      126.22      116.92     39.13 o 
  -7   1 -12      241.15      149.36     38.55 o 
  -5   1 -12      450.93      339.16     44.42 o 
  -3   1 -12      719.30      736.44     68.27 o 
  -1   1 -12      437.29      467.30     42.76 o 
   1   1 -12       79.65       58.42     34.36 o 
   3   1 -12       16.16       21.99     23.65 o 
   5   1 -12      378.63      349.26     38.95 o 
   7   1 -12      533.28      734.54     38.47 o 
   9   1 -12      113.59      114.50     29.15 o 
  11   1 -12       16.27       22.07     31.15 o 
  13   1 -12      169.03      144.07     49.20 o 
 -12   2 -12     1350.61     1277.62    101.06 o 
 -10   2 -12      982.36     1048.00    169.56 o 
  -8   2 -12      412.76      486.53     79.72 o 
  -6   2 -12     1576.41     1465.22     83.84 o 
  -4   2 -12      331.82      279.69     55.05 o 
  -2   2 -12     5959.64     5700.72    148.95 o 
   0   2 -12     1651.99     1888.61     86.44 o 
   2   2 -12     1227.63     1436.06     76.78 o 
   4   2 -12      341.76      385.29     46.30 o 
   6   2 -12     3866.32     4256.68    123.60 o 
   8   2 -12     2959.18     3011.16     85.47 o 
  10   2 -12      718.60      864.54     66.87 o 
  12   2 -12      623.49      648.55     72.05 o 
  14   2 -12       63.22       25.21     59.05 o 
 -11   3 -12       79.90       60.92     46.15 o 
  -9   3 -12      170.03      118.85     41.41 o 
  -7   3 -12      316.04      254.69     51.91 o 
  -5   3 -12      236.48      218.13     55.35 o 
  -3   3 -12      232.80      224.90     41.23 o 
  -1   3 -12     1459.63     1531.19     84.72 o 
   1   3 -12     1035.95     1142.39    117.85 o 
   3   3 -12      471.77      461.86     67.63 o 
   5   3 -12      556.73      524.69     53.09 o 
   7   3 -12      235.34      233.73     34.99 o 
   9   3 -12       63.12      104.82     31.98 o 
  11   3 -12        3.05       54.57     33.31 o 
  13   3 -12       66.91       39.23     43.69 o 
 -12   4 -12      342.42      237.50     52.35 o 
 -10   4 -12      255.92      284.89     50.90 o 
  -8   4 -12      691.01      715.59     66.51 o 
  -6   4 -12     1003.22      923.77    110.89 o 
  -4   4 -12     2381.76     2595.36    104.20 o 
  -2   4 -12      961.14     1044.65     71.79 o 
   0   4 -12      737.37      704.37     59.63 o 
   2   4 -12     1390.22     1347.12     77.56 o 
   4   4 -12      238.64      207.29     46.51 o 
   6   4 -12     2294.98     2526.18     99.04 o 
   8   4 -12     2023.43     2218.03    116.77 o 
  10   4 -12      869.61      877.12     87.27 o 
  12   4 -12      742.36     1031.44     76.84 o 
 -11   5 -12      195.47      176.44     45.50 o 
  -9   5 -12      153.51       70.85     39.32 o 
  -7   5 -12       67.05       58.66     38.30 o 
  -5   5 -12      105.95      120.51     38.61 o 
  -3   5 -12       81.74       72.93     35.99 o 
  -1   5 -12      683.96      641.61     60.30 o 
   1   5 -12      769.52      730.90     61.41 o 
   3   5 -12      258.32      234.25     47.93 o 
   5   5 -12      458.17      543.44     62.38 o 
   7   5 -12      726.56      822.01     77.48 o 
   9   5 -12      303.70      310.16     42.37 o 
  11   5 -12       95.41       95.82     35.26 o 
  13   5 -12       74.17       68.63     42.25 o 
 -10   6 -12      196.04      223.95     50.47 o 
  -8   6 -12      412.81      435.67     70.25 o 
  -6   6 -12     1431.67     1398.57     94.65 o 
  -4   6 -12     1662.51     1556.59     91.00 o 
  -2   6 -12     3119.39     3003.96    112.57 o 
   0   6 -12      427.90      365.91    111.73 o 
   2   6 -12      619.50      787.74     73.96 o 
   4   6 -12       99.89      114.67     42.84 o 
   6   6 -12      808.46      813.90     79.66 o 
   8   6 -12     1842.72     1851.73     93.35 o 
  10   6 -12      738.09      785.34     61.54 o 
  12   6 -12      629.18      605.79     65.70 o 
  -9   7 -12        6.54       16.01     47.27 o 
  -7   7 -12       40.72       35.99     36.03 o 
  -5   7 -12      584.57      555.71     60.47 o 
  -3   7 -12      453.14      463.65     56.22 o 
  -1   7 -12      100.32       34.38     36.41 o 
   1   7 -12      140.29       91.81     40.45 o 
   3   7 -12      164.07      111.08     41.30 o 
   5   7 -12      314.48      266.33     68.69 o 
   7   7 -12     1026.36      923.78     85.09 o 
   9   7 -12      302.16      304.96     49.68 o 
  11   7 -12      136.30      157.98     41.15 o 
 -10   8 -12       63.89       61.87     41.86 o 
  -8   8 -12      132.14       54.58     41.00 o 
  -6   8 -12      430.41      437.35     57.59 o 
  -4   8 -12      885.23      827.42     80.62 o 
  -2   8 -12      785.20      787.84     80.49 o 
   0   8 -12      749.71      815.38     79.81 o 
   2   8 -12      716.07      648.52     68.41 o 
   4   8 -12      717.94      737.90     74.49 o 
   6   8 -12      638.16      618.27     72.51 o 
   8   8 -12      643.20      706.72     78.28 o 
  10   8 -12      425.83      564.19     55.93 o 
  -9   9 -12      234.62      159.43     48.46 o 
  -7   9 -12      902.15      949.65     81.52 o 
  -5   9 -12      867.84      909.28     76.30 o 
  -3   9 -12     1582.88     1638.96    111.52 o 
  -1   9 -12      774.14      704.82     77.16 o 
   1   9 -12      355.47      301.29     55.05 o 
   3   9 -12       40.51       70.16     41.79 o 
   5   9 -12      361.47      388.97     62.18 o 
   7   9 -12      737.31      684.83     78.75 o 
   9   9 -12      360.53      472.96     60.67 o 
  -6  10 -12       92.71       89.01     52.70 o 
  -4  10 -12      208.13      158.42     54.19 o 
  -2  10 -12      838.64      779.02     84.79 o 
   0  10 -12      275.73      313.70     71.94 o 
   2  10 -12      749.56      719.50     77.66 o 
   4  10 -12      262.77      209.13     58.58 o 
   6  10 -12      610.13      509.58     71.04 o 
   8  10 -12      608.97      685.40    119.07 o 
  -5  11 -12      544.09      527.45     83.92 o 
  -3  11 -12      535.35      536.40     73.00 o 
  -1  11 -12      533.15      456.77    139.74 o 
   1  11 -12      169.13      177.14     50.91 o 
   3  11 -12       67.46       32.42     51.83 o 
   5  11 -12      452.20      452.29     70.99 o 
   7  11 -12      454.98      293.83     79.10 o 
  -4  12 -12       41.93       50.16     48.97 o 
  -2  12 -12      169.41      185.84     57.53 o 
   0  12 -12       32.40       30.99     45.22 o 
   2  12 -12      628.07      605.58     73.96 o 
   4  12 -12      102.08       83.85     49.96 o 
 -13   1 -11      808.05      668.38     65.34 o 
 -11   1 -11     1852.70     1750.16     92.35 o 
  -9   1 -11      215.23      275.03     38.50 o 
  -7   1 -11      187.39      181.63     33.87 o 
  -5   1 -11     1556.61     1625.00     76.31 o 
  -3   1 -11      684.04      671.13     46.98 o 
  -1   1 -11     2289.51     2244.42     84.66 o 
   1   1 -11     2593.88     2545.04     76.26 o 
   3   1 -11     3352.19     3093.19     76.52 o 
   5   1 -11      154.04      213.80     27.69 o 
   7   1 -11     2961.51     3015.06     60.48 o 
   9   1 -11     2559.02     2574.45     90.62 o 
  11   1 -11     1252.97     1370.95    102.26 o 
  13   1 -11     1250.24     1224.21    220.40 o 
  15   1 -11      251.70      215.14     54.05 o 
 -14   2 -11        3.60       15.06     38.18 o 
 -12   2 -11      212.19      136.43     46.29 o 
 -10   2 -11      204.83      160.57     34.81 o 
  -8   2 -11      111.37       83.36     30.65 o 
  -6   2 -11      587.20      513.87     44.70 o 
  -4   2 -11     2481.35     2434.55     80.74 o 
  -2   2 -11     2391.68     2446.62     77.79 o 
   0   2 -11       43.30       29.11     22.83 o 
   2   2 -11      693.45      614.52     51.28 o 
   4   2 -11      725.50      667.09     53.37 o 
   6   2 -11      191.84      161.37     30.19 o 
   8   2 -11       40.46       32.83     25.47 o 
  10   2 -11        3.68       39.36     45.36 o 
  12   2 -11      105.24       75.25     33.14 o 
  14   2 -11      105.87       88.79     49.23 o 
 -13   3 -11      892.84      929.41     84.36 o 
 -11   3 -11     2008.44     1758.06    114.11 o 
  -9   3 -11      298.99      214.92     43.35 o 
  -7   3 -11      365.88      404.80     48.99 o 
  -5   3 -11     1447.30     1633.92     82.31 o 
  -3   3 -11     2844.26     2793.78    100.17 o 
  -1   3 -11     6101.52     5764.07    147.13 o 
   1   3 -11     2657.05     2749.10     94.58 o 
   3   3 -11     3764.78     3952.43    141.62 o 
   5   3 -11     1456.54     1637.39     75.64 o 
   7   3 -11     1925.24     2163.37     95.19 o 
   9   3 -11     2771.63     2940.77    101.73 o 
  11   3 -11      885.32     1071.37     85.82 o 
  13   3 -11      495.43      674.68     71.52 o 
  15   3 -11      528.85      409.09     61.57 o 
 -12   4 -11      670.87      599.49     64.85 o 
 -10   4 -11      531.66      419.21     67.53 o 
  -8   4 -11      186.22      167.88     39.36 o 
  -6   4 -11       45.68       60.56     32.48 o 
  -4   4 -11      947.09     1016.21     68.88 o 
  -2   4 -11      669.43      621.39     55.27 o 
   0   4 -11      665.56      581.12    101.13 o 
   2   4 -11      419.12      447.00     53.18 o 
   4   4 -11      895.41      942.40     85.78 o 
   6   4 -11       53.90        0.00     22.63 o 
   8   4 -11       93.68      142.09     36.52 o 
  10   4 -11       44.42       42.28     31.80 o 
  12   4 -11        6.78        6.71     35.62 o 
  14   4 -11        4.78       32.44     42.26 o 
 -13   5 -11       31.09       55.02     41.36 o 
 -11   5 -11     2343.49     2064.53    106.15 o 
  -9   5 -11      841.95      828.94     70.36 o 
  -7   5 -11     1001.69     1159.28     77.61 o 
  -5   5 -11     1198.36     1177.34     76.20 o 
  -3   5 -11     2008.33     2051.61    148.06 o 
  -1   5 -11     2322.42     2179.24    109.51 o 
   1   5 -11     1347.27     1351.23     94.62 o 
   3   5 -11     1827.32     2005.23    101.17 o 
   5   5 -11      371.81      344.02     57.07 o 
   7   5 -11     4347.92     4659.53    131.42 o 
   9   5 -11     2502.18     2649.72     93.80 o 
  11   5 -11      702.63      717.30     63.50 o 
  13   5 -11      617.20      528.30    144.81 o 
 -12   6 -11      235.23      183.49     47.88 o 
 -10   6 -11       93.33       16.94     46.16 o 
  -8   6 -11       35.50       44.45     34.33 o 
  -6   6 -11       45.90       42.03     31.58 o 
  -4   6 -11       35.85       78.81     32.20 o 
  -2   6 -11     2188.67     1965.34     92.34 o 
   0   6 -11      566.68      576.78     62.74 o 
   2   6 -11     1015.69     1035.16    121.94 o 
   4   6 -11      601.11      624.35     64.53 o 
   6   6 -11      488.72      630.87     55.97 o 
   8   6 -11      954.80      981.22     69.70 o 
  10   6 -11      441.96      403.55     51.37 o 
  12   6 -11      310.29      235.13     47.57 o 
  14   6 -11      214.79      242.18     55.86 o 
 -11   7 -11      993.07     1011.68     81.99 o 
  -9   7 -11      488.92      539.67     61.79 o 
  -7   7 -11      559.51      508.33     77.62 o 
  -5   7 -11     2349.06     2367.06    105.19 o 
  -3   7 -11      980.01      881.04     78.95 o 
  -1   7 -11     2534.43     2573.11    173.48 o 
   1   7 -11      551.79      456.83     59.10 o 
   3   7 -11      938.87      841.27    162.78 o 
   5   7 -11      143.62       77.04     31.77 o 
   7   7 -11     1823.07     1769.94     89.30 o 
   9   7 -11     1674.67     1771.80     92.69 o 
  11   7 -11      873.41      877.09     71.69 o 
  13   7 -11      859.41      937.07     78.09 o 
 -10   8 -11      325.25      229.05     49.86 o 
  -8   8 -11      186.00      194.60     45.44 o 
  -6   8 -11      997.54      946.41     84.17 o 
  -4   8 -11      117.25      132.35     45.82 o 
  -2   8 -11      407.53      463.86     62.26 o 
   0   8 -11     1470.60     1486.62    107.40 o 
   2   8 -11      370.13      489.84     60.73 o 
   4   8 -11       29.00        0.00     31.50 o 
   6   8 -11       78.07      100.75     35.52 o 
   8   8 -11      919.42      961.00     72.39 o 
  10   8 -11     1125.03     1130.53     73.61 o 
  12   8 -11      742.96      783.20     71.51 o 
 -11   9 -11      377.01      254.02     81.63 o 
  -9   9 -11      338.68      301.36     53.17 o 
  -7   9 -11      213.46      298.47     76.57 o 
  -5   9 -11      316.01      231.72     55.07 o 
  -3   9 -11      821.76      843.84     89.74 o 
  -1   9 -11      848.68      818.32    120.15 o 
   1   9 -11      140.98      124.91     44.60 o 
   3   9 -11      623.61      559.37     65.76 o 
   5   9 -11       96.90      164.53     48.28 o 
   7   9 -11     1335.49     1060.56     76.92 o 
   9   9 -11     1217.74     1287.46    109.25 o 
  11   9 -11      379.58      310.55     47.17 o 
 -10  10 -11      482.22      430.60     74.90 o 
  -8  10 -11      786.45      787.55     74.79 o 
  -6  10 -11       60.32       68.23     39.68 o 
  -4  10 -11     1388.14     1180.08    187.63 o 
  -2  10 -11     1410.42     1444.59    103.24 o 
   0  10 -11      549.35      489.07     72.29 o 
   2  10 -11      860.19      869.00     79.22 o 
   4  10 -11      209.18      199.77     53.39 o 
   6  10 -11       38.41        1.70     39.97 o 
   8  10 -11     1078.40     1282.58     86.77 o 
  10  10 -11     1169.99     1234.16     88.67 o 
  -7  11 -11      228.91      247.58     75.55 o 
  -5  11 -11      249.90      187.25     55.25 o 
  -3  11 -11       56.84        0.00     40.32 o 
  -1  11 -11      865.92      790.90     80.90 o 
   1  11 -11      897.79      953.03     84.54 o 
   3  11 -11      274.82      239.74     45.32 o 
   5  11 -11     1058.44      890.75    115.28 o 
   7  11 -11      571.51      524.26     59.21 o 
   9  11 -11       77.57       63.42     41.54 o 
  -6  12 -11      803.56      776.95     88.82 o 
  -4  12 -11      477.44      388.03     66.58 o 
  -2  12 -11      855.07      708.09     79.67 o 
   0  12 -11     1098.60      953.84    131.38 o 
   2  12 -11      456.36      386.52     53.64 o 
   4  12 -11      153.97      152.08     50.90 o 
   6  12 -11      571.87      585.73     75.08 o 
   8  12 -11      962.80      875.42     78.35 o 
  -5  13 -11       32.89       57.43     49.51 o 
  -3  13 -11      264.65      204.33     73.71 o 
  -1  13 -11      151.75      199.82     54.78 o 
   1  13 -11       90.67       52.85     36.95 o 
   3  13 -11     1760.67     1840.82    122.64 o 
   5  13 -11       47.51        0.00     42.46 o 
   0  14 -11      392.88      366.42     56.14 o 
   2  14 -11     1189.92     1368.08    125.77 o 
 -14   0 -10      503.84      690.82    120.83 o 
 -12   0 -10      518.31      695.20     90.37 o 
 -10   0 -10     5459.50     5159.55    223.34 o 
  -8   0 -10      295.57      203.76     41.74 o 
  -6   0 -10     3497.28     3154.07    111.72 o 
  -4   0 -10     2049.30     1875.93     86.80 o 
  -2   0 -10     6606.67     6579.55    201.12 o 
   0   0 -10     6547.83     6656.62    169.41 o 
   2   0 -10     5623.69     5991.91    155.38 o 
   4   0 -10     5846.21     6022.51    159.49 o 
   6   0 -10     1910.73     2154.05    109.72 o 
   8   0 -10     1203.15     1196.85     75.98 o 
  10   0 -10      861.20      768.70    175.80 o 
  12   0 -10     2229.26     2214.64    181.77 o 
  14   0 -10     1340.19     1626.82    169.58 o 
  16   0 -10     1044.15     1300.37    166.21 o 
 -15   1 -10       17.80       52.99     45.65 o 
 -13   1 -10      111.03       51.51     32.28 o 
 -11   1 -10      224.74      167.20     35.71 o 
  -9   1 -10      570.63      559.63     47.84 o 
  -7   1 -10      476.69      502.17     43.09 o 
  -5   1 -10       12.66        9.25     21.70 o 
  -3   1 -10     5392.79     5647.11    107.50 o 
  -1   1 -10     1980.82     1924.42     59.59 o 
   1   1 -10      153.70      163.24     30.01 o 
   3   1 -10      465.47      435.24     33.06 o 
   5   1 -10      469.11      586.95     41.15 o 
   7   1 -10      276.14      283.59     29.26 o 
   9   1 -10      927.31      935.39     61.15 o 
  11   1 -10      324.97      341.20     48.88 o 
  13   1 -10       87.41       34.35     35.72 o 
  15   1 -10        8.06        0.00     37.72 o 
  17   1 -10        7.05       38.80     43.58 o 
 -14   2 -10      929.61      940.78     75.04 o 
 -12   2 -10      251.46      284.43     41.97 o 
 -10   2 -10     6598.18     6282.35    142.61 o 
  -8   2 -10     1226.85     1385.64     67.26 o 
  -6   2 -10     2958.09     3130.55     89.28 o 
  -4   2 -10     3847.16     3794.38    141.09 o 
  -2   2 -10     1801.57     1822.89     66.72 o 
   0   2 -10    10344.83    10663.14    183.54 o 
   2   2 -10     5160.15     5348.24    131.05 o 
   4   2 -10     3172.01     3286.55     74.46 o 
   6   2 -10      618.85      776.32     41.28 o 
   8   2 -10     3911.72     4248.37    100.76 o 
  10   2 -10     2826.09     2870.23     94.94 o 
  12   2 -10     1768.46     1749.13     82.92 o 
  14   2 -10     1512.23     1529.53     83.21 o 
  16   2 -10      519.69      500.31     67.99 o 
 -15   3 -10       62.12       55.63     47.43 o 
 -13   3 -10      146.67       88.08     38.21 o 
 -11   3 -10      270.00      303.90     41.30 o 
  -9   3 -10      698.46      781.52     55.15 o 
  -7   3 -10      568.96      574.93     49.09 o 
  -5   3 -10     2166.58     2346.34    116.34 o 
  -3   3 -10     1275.44     1343.78     70.54 o 
  -1   3 -10     1634.15     1545.43     84.66 o 
   1   3 -10     3245.53     3326.03    174.58 o 
   3   3 -10      230.25      213.17     32.23 o 
   5   3 -10      885.27      852.18     54.28 o 
   7   3 -10      590.36      605.73     43.93 o 
   9   3 -10       58.14       30.27     28.16 o 
  11   3 -10       14.69        0.00     25.65 o 
  13   3 -10      183.28      161.53     60.22 o 
  15   3 -10       86.87      125.09     40.16 o 
 -14   4 -10      270.90      354.09     65.06 o 
 -12   4 -10     2087.90     1807.47     96.78 o 
 -10   4 -10     2428.43     2357.31    102.81 o 
  -8   4 -10      972.79     1132.05     92.14 o 
  -6   4 -10      798.87      947.89     65.32 o 
  -4   4 -10     3491.70     3463.54    147.53 o 
  -2   4 -10     3211.53     3131.08    100.28 o 
   0   4 -10      827.89      842.57    145.73 o 
   2   4 -10     1836.84     1917.16     91.69 o 
   4   4 -10     3304.53     3384.67     98.04 o 
   6   4 -10       64.66       42.86     23.87 o 
   8   4 -10     3991.35     3978.75    192.85 o 
  10   4 -10     2014.98     2192.47    170.97 o 
  12   4 -10     1154.52     1127.51    109.32 o 
  14   4 -10      507.16      604.59     69.93 o 
  16   4 -10      168.92      156.57     43.88 o 
 -13   5 -10       18.50        0.00     40.81 o 
 -11   5 -10      432.90      354.51     73.43 o 
  -9   5 -10      329.48      263.29     43.88 o 
  -7   5 -10      152.87      199.52     39.06 o 
  -5   5 -10      130.12      154.63     34.33 o 
  -3   5 -10     3865.66     3781.07    112.87 o 
  -1   5 -10     1363.01     1449.25     85.04 o 
   1   5 -10     1028.01      968.95     71.66 o 
   3   5 -10     1164.23     1222.80     78.40 o 
   5   5 -10      123.28      147.48     31.52 o 
   7   5 -10       25.19        1.42     25.62 o 
   9   5 -10      247.52      250.81     53.54 o 
  11   5 -10      565.37      550.65     64.00 o 
  13   5 -10      240.46      102.62     56.55 o 
  15   5 -10      420.58      480.57     67.94 o 
 -14   6 -10      192.27      159.93     56.30 o 
 -12   6 -10      546.84      662.77     70.29 o 
 -10   6 -10     3096.89     3033.52    118.15 o 
  -8   6 -10     1111.17     1270.10     79.84 o 
  -6   6 -10     1761.40     1758.69     95.02 o 
  -4   6 -10     2869.99     2895.99    100.35 o 
  -2   6 -10      264.67      268.31     43.78 o 
   0   6 -10     2885.79     2739.25    109.00 o 
   2   6 -10     1989.94     1828.90     93.42 o 
   4   6 -10     2167.78     2200.93    138.44 o 
   6   6 -10      223.77      299.87     41.95 o 
   8   6 -10     3594.40     3619.72    114.08 o 
  10   6 -10     2914.58     3015.27    167.59 o 
  12   6 -10     2041.57     1951.32    110.30 o 
  14   6 -10      437.27      393.90     62.56 o 
 -13   7 -10      135.66      169.67     56.52 o 
 -11   7 -10      165.32       98.06     53.48 o 
  -9   7 -10      899.28     1029.15     76.50 o 
  -7   7 -10      562.23      479.12     65.03 o 
  -5   7 -10      549.64      436.93     51.51 o 
  -3   7 -10     1088.07     1200.25     85.76 o 
  -1   7 -10      517.76      535.06     60.20 o 
   1   7 -10      782.21      572.82     58.98 o 
   3   7 -10      660.36      636.50     95.18 o 
   5   7 -10     1079.94     1027.85     57.22 o 
   7   7 -10      101.95       84.47     33.27 o 
   9   7 -10      191.80      135.52     37.04 o 
  11   7 -10      663.81      714.35     63.98 o 
  13   7 -10      337.65      367.45     60.51 o 
  15   7 -10       79.16      106.91     50.48 o 
 -12   8 -10      206.60      145.77     56.25 o 
 -10   8 -10     1797.72     1586.51    119.31 o 
  -8   8 -10       70.11       67.91     36.97 o 
  -6   8 -10      961.17      860.97     78.56 o 
  -4   8 -10      357.95      321.53     51.97 o 
  -2   8 -10      739.55      807.67     73.08 o 
   0   8 -10      668.86      578.55     62.23 o 
   2   8 -10     1085.96     1125.31    105.97 o 
   4   8 -10     1320.88     1470.65     71.00 o 
   6   8 -10      373.44      391.83     47.32 o 
   8   8 -10     1091.90     1166.47     76.80 o 
  10   8 -10      411.04      475.24     54.98 o 
  12   8 -10      523.07      576.49     61.45 o 
  14   8 -10      277.53      266.27     57.96 o 
 -11   9 -10      659.18      837.40    121.35 o 
  -9   9 -10     1134.58     1256.62    108.12 o 
  -7   9 -10      833.41      838.04     70.25 o 
  -5   9 -10      934.65     1113.79     89.14 o 
  -3   9 -10     1915.99     1938.10    108.14 o 
  -1   9 -10      941.07      966.80     80.33 o 
   1   9 -10      428.14      379.11     54.51 o 
   3   9 -10      615.90      645.35     64.69 o 
   5   9 -10      698.61      600.79     57.43 o 
   7   9 -10      816.82      963.08     71.67 o 
   9   9 -10     1838.24     1830.38     96.22 o 
  11   9 -10     1226.30     1393.19     90.09 o 
  13   9 -10      363.75      305.02     53.46 o 
 -10  10 -10     1425.75     1427.27     93.98 o 
  -8  10 -10      128.87      130.25     42.67 o 
  -6  10 -10      334.73      256.70     59.47 o 
  -4  10 -10     1216.66     1208.19     93.00 o 
  -2  10 -10      963.61      792.07     76.06 o 
   0  10 -10     1339.29     1305.63    116.65 o 
   2  10 -10      860.64      870.95     73.96 o 
   4  10 -10     2168.52     2080.60     96.21 o 
   6  10 -10      506.28      621.54     61.17 o 
   8  10 -10     1315.41     1206.92     82.41 o 
  10  10 -10      454.57      380.56     77.14 o 
  12  10 -10      624.98      657.26     67.10 o 
  -9  11 -10      931.55      927.47     79.48 o 
  -7  11 -10      629.71      616.91     81.46 o 
  -5  11 -10     1006.51      901.36     85.29 o 
  -3  11 -10      203.95      230.22     52.32 o 
  -1  11 -10      155.49      115.05     43.76 o 
   1  11 -10      390.56      364.32     56.64 o 
   3  11 -10     1573.45     1474.25     82.89 o 
   5  11 -10      109.43       89.17     36.90 o 
   7  11 -10      631.62      622.65     84.51 o 
   9  11 -10      988.28     1143.24     83.53 o 
  11  11 -10      686.72      765.68     85.70 o 
  -8  12 -10      119.17        6.49     46.87 o 
  -6  12 -10       45.30       23.01     48.48 o 
  -4  12 -10      138.22       64.60     53.96 o 
  -2  12 -10      704.71      674.84     78.13 o 
   0  12 -10      649.10      663.57     72.51 o 
   2  12 -10       29.75        8.65     33.68 o 
   4  12 -10      332.78      227.42     51.80 o 
   6  12 -10       15.60        0.00     32.73 o 
   8  12 -10      327.16      354.30     54.91 o 
  10  12 -10       53.05       84.90     43.18 o 
  -7  13 -10      311.13      373.26     79.67 o 
  -5  13 -10      254.15      218.16     94.16 o 
  -3  13 -10      785.89      680.81     75.62 o 
  -1  13 -10     1407.72     1240.50     98.39 o 
   1  13 -10     1593.90     1776.86     96.26 o 
   3  13 -10      273.61      211.95     52.85 o 
   5  13 -10      365.55      404.29     55.44 o 
   7  13 -10       34.45       13.69     38.41 o 
   9  13 -10      516.60      461.63     60.02 o 
  -6  14 -10       54.79        1.56     55.74 o 
  -4  14 -10       63.66        6.01     43.88 o 
  -2  14 -10       64.24        0.00     42.28 o 
   0  14 -10      230.87      178.05     44.63 o 
   2  14 -10      422.98      368.88     63.26 o 
   4  14 -10      510.89      518.19     70.61 o 
   6  14 -10       18.03       14.56     38.24 o 
  -1  15 -10      645.79      555.71     64.65 o 
   1  15 -10     1388.16     1381.11    121.70 o 
   3  15 -10      819.79      787.34     86.00 o 
 -15   1  -9      727.00      772.39     80.92 o 
 -13   1  -9      256.20      324.60     52.51 o 
 -11   1  -9     1382.38     1294.74     61.60 o 
  -9   1  -9     5480.96     5153.59    108.25 o 
  -7   1  -9      220.27      278.75     34.54 o 
  -5   1  -9     1018.76     1166.14     52.31 o 
  -3   1  -9     4186.67     3880.04     82.70 o 
  -1   1  -9     4053.71     3961.04     80.87 o 
   1   1  -9     6408.30     6696.17    104.23 o 
   3   1  -9     7543.04     7118.07    128.18 o 
   5   1  -9     4092.38     3979.21    102.06 o 
   7   1  -9      196.55      280.77     30.24 o 
   9   1  -9     5247.68     5415.02    127.66 o 
  11   1  -9     4328.04     4752.97    142.66 o 
  13   1  -9     4522.20     4620.60    328.88 o 
  15   1  -9     1263.21     1288.18    111.64 o 
  17   1  -9      438.71      477.39     66.90 o 
 -16   2  -9      278.81      293.28     60.36 o 
 -14   2  -9      135.75      175.74     42.00 o 
 -12   2  -9      461.17      482.48     46.79 o 
 -10   2  -9      592.18      556.30     47.72 o 
  -8   2  -9      147.43      195.15     35.14 o 
  -6   2  -9      111.17       93.06     24.98 o 
  -4   2  -9       79.17       77.97     19.75 o 
  -2   2  -9     6409.47     6576.41    117.14 o 
   0   2  -9     1098.34     1050.12     42.42 o 
   2   2  -9      379.03      387.34     27.42 o 
   4   2  -9      634.99      612.84     34.14 o 
   6   2  -9      171.66      183.67     31.19 o 
   8   2  -9      962.87     1085.76     45.87 o 
  10   2  -9      503.89      467.89     44.61 o 
  12   2  -9      912.31      891.07     61.46 o 
  14   2  -9        1.18        0.00     27.58 o 
  16   2  -9       14.18       46.61     38.43 o 
 -15   3  -9      164.06      261.64     58.36 o 
 -13   3  -9      696.55      733.69     65.40 o 
 -11   3  -9      627.19      748.14     55.10 o 
  -9   3  -9     4232.38     4090.88    106.04 o 
  -7   3  -9      550.22      527.00     43.17 o 
  -5   3  -9     3724.34     3703.32     92.79 o 
  -3   3  -9     1577.99     1552.20     59.81 o 
  -1   3  -9     2850.91     3020.87     77.76 o 
   1   3  -9     5517.89     5793.48    110.60 o 
   3   3  -9     4828.85     4990.25     91.91 o 
   5   3  -9     3154.14     3276.85     72.45 o 
   7   3  -9      586.23      535.76     44.10 o 
   9   3  -9     1310.19     1485.88     83.13 o 
  11   3  -9      572.31      617.63     54.49 o 
  13   3  -9     2650.01     2536.10     98.37 o 
  15   3  -9     1503.68     1705.39     88.09 o 
  17   3  -9      674.84      896.67     73.24 o 
 -16   4  -9       27.41       45.95     56.18 o 
 -14   4  -9       87.98       43.32     44.78 o 
 -12   4  -9      364.67      415.83     55.18 o 
 -10   4  -9      420.50      365.12     40.73 o 
  -8   4  -9      159.46      187.27     31.70 o 
  -6   4  -9       36.26       51.38     23.20 o 
  -4   4  -9     1101.03     1136.69     64.27 o 
  -2   4  -9     1872.25     1658.77    117.07 o 
   0   4  -9      231.38      210.49     55.39 o 
   2   4  -9     1149.17     1152.08     56.04 o 
   4   4  -9      841.28      762.15     49.08 o 
   6   4  -9      180.99      195.03     27.85 o 
   8   4  -9      456.76      388.13     75.97 o 
  10   4  -9      429.75      456.90     57.90 o 
  12   4  -9      459.96      461.17     48.88 o 
  14   4  -9      476.48      383.94     53.71 o 
  16   4  -9      150.74      111.23     43.79 o 
 -15   5  -9       56.81       40.53     45.36 o 
 -13   5  -9      694.74      800.31     82.97 o 
 -11   5  -9      558.37      485.20     71.71 o 
  -9   5  -9    15247.70    15584.66    325.94 o 
  -7   5  -9     1345.26     1442.60     77.04 o 
  -5   5  -9     2315.25     2161.78     87.85 o 
  -3   5  -9      250.41      136.25     37.00 o 
  -1   5  -9     3077.30     2964.26    105.64 o 
   1   5  -9     3046.00     3183.04    110.21 o 
   3   5  -9     4479.77     4835.99    178.71 o 
   5   5  -9     7051.95     7083.70    140.85 o 
   7   5  -9      663.93      610.60     56.90 o 
   9   5  -9     2098.16     2142.73    100.90 o 
  11   5  -9      333.76      337.84     50.78 o 
  13   5  -9     1280.49     1293.01     91.24 o 
  15   5  -9      325.00      255.82     44.44 o 
  17   5  -9      180.59      225.92     48.34 o 
 -14   6  -9      254.32      298.02     86.64 o 
 -12   6  -9       16.89        4.01     39.20 o 
 -10   6  -9      396.36      427.62     52.48 o 
  -8   6  -9     1894.08     1872.24    103.18 o 
  -6   6  -9      690.53      563.66     52.80 o 
  -4   6  -9      508.44      478.58     54.89 o 
  -2   6  -9      275.13      289.24     57.54 o 
   0   6  -9     1413.63     1485.75     83.05 o 
   2   6  -9     2194.97     2306.37     78.72 o 
   4   6  -9     1958.68     1860.56     83.05 o 
   6   6  -9      496.72      532.48     40.78 o 
   8   6  -9      625.75      651.30     60.89 o 
  10   6  -9     1187.95     1179.56     83.52 o 
  12   6  -9      798.50      732.21     72.25 o 
  14   6  -9     1140.44     1166.84    112.03 o 
  16   6  -9      367.03      403.91     66.20 o 
 -15   7  -9      147.16      101.35     53.69 o 
 -13   7  -9      177.39      265.16     58.17 o 
 -11   7  -9     1544.95     1489.17     89.13 o 
  -9   7  -9     3318.77     3289.22    122.33 o 
  -7   7  -9      334.43      419.96     48.34 o 
  -5   7  -9      671.00      736.40     67.76 o 
  -3   7  -9     1158.11     1116.30     85.75 o 
  -1   7  -9     1302.87     1211.50     78.80 o 
   1   7  -9     1690.99     1612.29     85.30 o 
   3   7  -9     1313.61     1180.09     63.04 o 
   5   7  -9     4071.70     4265.31    120.02 o 
   7   7  -9      100.69       69.63     27.69 o 
   9   7  -9     2790.46     2903.94    117.55 o 
  11   7  -9     1110.03     1013.05    106.83 o 
  13   7  -9      981.69      776.63     90.02 o 
  15   7  -9      447.02      376.96     63.19 o 
 -14   8  -9       52.45       72.89     49.90 o 
 -12   8  -9       49.92       35.18     40.11 o 
 -10   8  -9     1734.79     1942.24    107.30 o 
  -8   8  -9     1485.92     1452.66     84.54 o 
  -6   8  -9      304.20      354.41     55.09 o 
  -4   8  -9     2422.54     2407.76    111.71 o 
  -2   8  -9      158.31       56.87     63.64 o 
   0   8  -9      365.69      344.81     47.44 o 
   2   8  -9     2056.42     2028.56     79.37 o 
   4   8  -9     1321.04     1371.87     67.80 o 
   6   8  -9      479.09      544.38     51.11 o 
   8   8  -9      207.86      262.72     40.82 o 
  10   8  -9     1103.75     1070.06     73.98 o 
  12   8  -9      748.03      538.82     65.58 o 
  14   8  -9      230.14      215.80     65.47 o 
 -13   9  -9       50.53       59.44     47.81 o 
 -11   9  -9      621.63      654.69     79.31 o 
  -9   9  -9     1610.82     1593.22    125.11 o 
  -7   9  -9      977.35      992.68    101.25 o 
  -5   9  -9      804.43      686.64     69.53 o 
  -3   9  -9      332.37      357.39     52.95 o 
  -1   9  -9     1537.20     1623.99     93.81 o 
   1   9  -9      877.80      763.61     80.55 o 
   3   9  -9      945.41     1064.81     58.23 o 
   5   9  -9      930.00      766.71     60.58 o 
   7   9  -9      309.29      339.90     46.48 o 
   9   9  -9     2719.15     2883.63    131.63 o 
  11   9  -9      499.91      482.10     62.34 o 
  13   9  -9      818.91      838.72     84.06 o 
  15   9  -9      264.03      115.91     59.71 o 
 -12  10  -9      545.13      695.01     85.82 o 
 -10  10  -9      880.51      884.58     87.93 o 
  -8  10  -9     1735.92     1714.74     95.33 o 
  -6  10  -9      949.15      900.83     82.24 o 
  -4  10  -9      302.23      240.68     45.92 o 
  -2  10  -9      835.13      698.53     94.54 o 
   0  10  -9     1995.35     2078.09    141.51 o 
   2  10  -9     1198.50     1232.80     70.97 o 
   4  10  -9     1523.79     1497.68     69.45 o 
   6  10  -9      842.13      844.11     64.82 o 
   8  10  -9      478.16      466.56     52.99 o 
  10  10  -9      222.16      193.01     70.69 o 
  12  10  -9      467.14      552.47     68.49 o 
  14  10  -9      331.18      404.90     59.09 o 
 -11  11  -9      598.06      561.00    131.06 o 
  -9  11  -9      954.49      982.92     78.63 o 
  -7  11  -9      686.33      695.04     95.01 o 
  -5  11  -9     1250.68     1281.26    111.27 o 
  -3  11  -9      841.46      862.36     85.27 o 
  -1  11  -9      406.26      396.91     56.20 o 
   1  11  -9     1567.88     1499.64     93.04 o 
   3  11  -9     2133.35     2291.63     83.81 o 
   5  11  -9       76.54       16.67     38.77 o 
   7  11  -9      352.51      239.79     44.29 o 
   9  11  -9      615.13      719.60     83.16 o 
  11  11  -9      377.42      447.87     82.19 o 
  13  11  -9      617.04      683.71     91.77 o 
 -10  12  -9      625.54      744.57     87.05 o 
  -8  12  -9     2238.19     2384.78    208.97 o 
  -6  12  -9      188.13      123.61     53.07 o 
  -4  12  -9      971.43      898.97     95.34 o 
  -2  12  -9      638.97      627.06     68.82 o 
   0  12  -9      384.48      405.14     96.04 o 
   2  12  -9     1397.60     1466.70    108.01 o 
   4  12  -9      735.63      820.39    110.68 o 
   6  12  -9     1316.08     1294.81     83.42 o 
   8  12  -9      497.32      543.57     82.71 o 
  10  12  -9      909.75      688.25     68.62 o 
  12  12  -9      729.47      825.60     74.64 o 
  -9  13  -9      405.80      332.94     68.48 o 
  -7  13  -9      289.99      322.11     63.69 o 
  -5  13  -9      306.23      209.02     54.06 o 
  -3  13  -9      133.40      188.65     50.00 o 
  -1  13  -9      402.54      300.50     54.53 o 
   1  13  -9      787.56      749.04     73.64 o 
   3  13  -9       68.27       60.92     35.43 o 
   5  13  -9      356.61      409.50     54.01 o 
   7  13  -9       98.71       35.90     37.54 o 
   9  13  -9      280.10      385.09     67.07 o 
  11  13  -9       79.24      107.63     39.05 o 
  -8  14  -9      331.09      230.66     62.38 o 
  -6  14  -9      470.28      413.64     67.51 o 
  -4  14  -9      297.02      393.80     72.65 o 
  -2  14  -9      826.73      863.79     83.98 o 
   0  14  -9     1435.16     1335.47     88.47 o 
   2  14  -9      451.93      278.27     73.56 o 
   4  14  -9      651.51      631.35     65.20 o 
   6  14  -9      130.04       82.48     41.06 o 
   8  14  -9       91.28      137.91     45.94 o 
  -5  15  -9      232.12      168.02     55.36 o 
  -3  15  -9       92.63      137.69     49.70 o 
  -1  15  -9       23.28        2.64     34.86 o 
   1  15  -9      190.38      138.43     54.64 o 
   3  15  -9      233.85      189.89     47.97 o 
   5  15  -9      350.39      324.01     54.89 o 
   7  15  -9       29.59       19.61     38.91 o 
  -2  16  -9      334.06      402.02     58.20 o 
   0  16  -9      783.05      777.47    115.98 o 
   2  16  -9     1215.93     1354.05    106.41 o 
 -16   0  -8      557.18      917.91    155.84 o 
 -14   0  -8      246.05      249.59     51.66 o 
 -12   0  -8      540.10      548.97     62.41 o 
 -10   0  -8     1836.25     1772.13     91.60 o 
  -8   0  -8     8892.17     8479.18    202.80 o 
  -6   0  -8     2774.43     2540.81    136.78 o 
  -4   0  -8    11003.39    10408.14    243.67 o 
  -2   0  -8     2162.86     1801.12    104.80 o 
   0   0  -8    18574.00    19382.75    364.73 o 
   2   0  -8     9434.30    10383.43    218.60 o 
   4   0  -8     7507.67     7896.02    178.04 o 
   6   0  -8     3010.75     2969.31    193.43 o 
   8   0  -8       24.79       52.97     30.95 o 
  10   0  -8     2556.21     2458.61    155.19 o 
  12   0  -8     1804.53     1828.71    101.60 o 
  14   0  -8     5783.58     5469.32    288.08 o 
  16   0  -8     1786.02     1633.56    175.02 o 
  18   0  -8      657.99      539.33    125.24 o 
 -17   1  -8      732.28      872.09    111.72 o 
 -15   1  -8       31.04       14.78     32.50 o 
 -13   1  -8      175.92      177.10     32.34 o 
 -11   1  -8      460.04      401.38     37.25 o 
  -9   1  -8       51.76       32.22     21.48 o 
  -7   1  -8      784.57      797.05     42.54 o 
  -5   1  -8     3462.35     3741.30     79.36 o 
  -3   1  -8      808.96      779.13     36.47 o 
  -1   1  -8     1224.85     1232.55     36.54 o 
   1   1  -8      110.97      120.75     17.72 o 
   3   1  -8     1227.79     1309.53     46.93 o 
   5   1  -8      203.01      215.38     37.05 o 
   7   1  -8      779.46      797.11     41.59 o 
   9   1  -8     2298.14     2205.97     63.95 o 
  11   1  -8     1018.84     1028.75     57.13 o 
  13   1  -8      182.37      185.25     40.43 o 
  15   1  -8       68.13       46.22     37.45 o 
  17   1  -8       15.22        0.00     36.59 o 
 -16   2  -8      671.13      688.90    317.38 o 
 -14   2  -8      218.43      163.09     48.99 o 
 -12   2  -8      106.97      116.79     28.74 o 
 -10   2  -8      383.91      411.72     35.61 o 
  -8   2  -8     6864.97     6712.87    123.85 o 
  -6   2  -8     1257.95     1515.41     52.48 o 
  -4   2  -8     5418.65     5311.16    112.60 o 
  -2   2  -8     3460.44     3609.40     74.49 o 
   0   2  -8     2842.54     2885.32     56.24 o 
   2   2  -8     3555.32     3790.96     73.73 o 
   4   2  -8     1306.63     1171.25     45.48 o 
   6   2  -8     5181.46     5417.05    137.63 o 
   8   2  -8     2460.73     2829.17     71.80 o 
  10   2  -8     2208.74     2235.14     88.82 o 
  12   2  -8     2383.94     2468.21    104.00 o 
  14   2  -8     4723.88     4485.45    145.99 o 
  16   2  -8     1457.89     1456.59     81.73 o 
  18   2  -8      339.27      383.50     64.69 o 
 -17   3  -8      421.96      367.95     86.68 o 
 -15   3  -8      638.94      721.33    113.50 o 
 -13   3  -8     1097.29     1126.44     74.47 o 
 -11   3  -8      491.86      544.49     46.80 o 
  -9   3  -8       37.89       36.97     23.80 o 
  -7   3  -8      537.79      510.43     41.22 o 
  -5   3  -8      165.58      128.52     24.07 o 
  -3   3  -8     1691.51     1662.51     87.63 o 
  -1   3  -8     2250.17     2210.59     57.90 o 
   1   3  -8     2544.15     2657.84     57.24 o 
   3   3  -8     2197.01     2218.96     52.97 o 
   5   3  -8      542.32      500.02     59.32 o 
   7   3  -8      285.71      268.06     26.73 o 
   9   3  -8      267.17      245.10     33.21 o 
  11   3  -8      504.97      470.73     43.62 o 
  13   3  -8      351.80      256.01     39.25 o 
  15   3  -8      115.33       40.99     30.73 o 
  17   3  -8       16.07       24.15     33.90 o 
 -16   4  -8      689.84      739.75     82.10 o 
 -14   4  -8     1737.96     1838.19    113.48 o 
 -12   4  -8      667.77      859.34     80.09 o 
 -10   4  -8     6269.93     6066.95    153.39 o 
  -8   4  -8    10748.26    10497.03    188.03 o 
  -6   4  -8     2008.90     2075.89     68.18 o 
  -4   4  -8      884.78      921.47     64.60 o 
  -2   4  -8      289.86      215.95     39.36 o 
   0   4  -8     3901.75     3721.66     79.16 o 
   2   4  -8     5756.12     5804.41    108.68 o 
   4   4  -8     8964.06     8977.22    155.10 o 
   6   4  -8     5527.21     5629.42    111.10 o 
   8   4  -8      275.41      273.77     47.72 o 
  10   4  -8     5346.46     5357.97    166.77 o 
  12   4  -8     1548.40     1858.70     97.66 o 
  14   4  -8     2016.89     2049.77     90.65 o 
  16   4  -8      457.56      499.71     54.41 o 
  18   4  -8       54.99      146.15     42.65 o 
 -17   5  -8       89.01       66.07     47.93 o 
 -15   5  -8       45.34       31.92     41.98 o 
 -13   5  -8      357.70      297.25     55.97 o 
 -11   5  -8      377.81      324.92     44.78 o 
  -9   5  -8     1609.86     1565.07     79.03 o 
  -7   5  -8     1558.04     1615.39    101.50 o 
  -5   5  -8     1093.00     1170.03     69.62 o 
  -3   5  -8       63.75       46.93     27.38 o 
  -1   5  -8     1509.14     1445.36     74.80 o 
   1   5  -8     1215.20     1171.84     53.80 o 
   3   5  -8      424.43      519.27     49.54 o 
   5   5  -8      334.66      365.76     32.17 o 
   7   5  -8      185.23      196.69     36.33 o 
   9   5  -8      107.18      138.40     33.07 o 
  11   5  -8      231.13      164.76     44.65 o 
  13   5  -8     2474.47     2527.18     94.52 o 
  15   5  -8      676.85      554.17     56.12 o 
  17   5  -8      143.02       89.22     39.39 o 
 -16   6  -8      296.33      218.71     60.31 o 
 -14   6  -8      427.66      587.40    106.08 o 
 -12   6  -8     1802.72     1865.14    116.62 o 
 -10   6  -8     2411.70     2653.43    108.39 o 
  -8   6  -8     4575.27     4687.56    130.07 o 
  -6   6  -8      639.13      583.28     49.64 o 
  -4   6  -8     1939.91     1974.41     92.14 o 
  -2   6  -8      524.71      462.89     67.85 o 
   0   6  -8     1299.89     1325.89     59.27 o 
   2   6  -8     6960.31     6845.04    145.70 o 
   4   6  -8     9235.88     8937.57    187.92 o 
   6   6  -8     3420.55     3510.89     87.75 o 
   8   6  -8      403.56      474.81     77.53 o 
  10   6  -8     2844.41     3144.75    149.49 o 
  12   6  -8      435.33      493.94     58.19 o 
  14   6  -8      854.42      807.69     64.73 o 
  16   6  -8      339.26      429.58     52.98 o 
 -15   7  -8       45.08       64.14     48.58 o 
 -13   7  -8      182.74      152.79     48.04 o 
 -11   7  -8     1581.25     1796.77    108.31 o 
  -9   7  -8      579.52      683.79     59.46 o 
  -7   7  -8     1422.14     1621.16    138.42 o 
  -5   7  -8      589.18      649.85     61.21 o 
  -3   7  -8      676.29      728.97     63.19 o 
  -1   7  -8     1172.68     1057.40     70.69 o 
   1   7  -8     2346.01     2298.79     76.42 o 
   3   7  -8     1659.29     1707.76     68.25 o 
   5   7  -8     2720.70     2632.84     75.72 o 
   7   7  -8      907.43      813.63     66.87 o 
   9   7  -8       98.60      127.68     42.76 o 
  11   7  -8      418.33      481.79     58.40 o 
  13   7  -8     1302.33     1337.68     93.53 o 
  15   7  -8      517.73      557.98     69.65 o 
  17   7  -8      278.34      347.88     62.97 o 
 -14   8  -8      261.49      252.95     58.52 o 
 -12   8  -8      119.47      150.45     48.73 o 
 -10   8  -8      125.93      134.81     38.64 o 
  -8   8  -8     3309.89     3476.43    130.06 o 
  -6   8  -8      577.53      493.68     58.42 o 
  -4   8  -8     1755.67     1424.79     85.46 o 
  -2   8  -8       30.36        0.00     24.73 o 
   0   8  -8     1784.12     1652.71     70.31 o 
   2   8  -8     4063.29     4058.24    108.94 o 
   4   8  -8     3098.73     3296.73     99.93 o 
   6   8  -8      720.20      846.38     61.38 o 
   8   8  -8      693.48      759.40     68.31 o 
  10   8  -8      709.43      685.10     68.47 o 
  12   8  -8      100.17       63.42     36.67 o 
  14   8  -8     1433.18     1263.95    118.78 o 
  16   8  -8      719.65      708.20     91.02 o 
 -15   9  -8      138.42       86.70     52.20 o 
 -13   9  -8      489.58      423.87     72.50 o 
 -11   9  -8      490.02      457.08     66.16 o 
  -9   9  -8       81.58      109.08     36.55 o 
  -7   9  -8     1146.59      979.40     81.66 o 
  -5   9  -8     2870.45     3038.48    119.76 o 
  -3   9  -8       48.84        0.00     25.54 o 
  -1   9  -8      160.49      144.86     37.82 o 
   1   9  -8      499.25      504.46     45.45 o 
   3   9  -8     2266.34     2173.98    140.95 o 
   5   9  -8      656.32      748.27     57.47 o 
   7   9  -8     3364.05     3555.13    112.09 o 
   9   9  -8      743.89      785.69     74.17 o 
  11   9  -8      754.59      649.62     84.96 o 
  13   9  -8      536.53      534.47     67.13 o 
  15   9  -8      542.97      492.98     69.80 o 
 -14  10  -8       81.40       40.46     48.85 o 
 -12  10  -8      548.80      488.73     85.27 o 
 -10  10  -8      241.77      216.49     50.54 o 
  -8  10  -8     2103.61     2148.32    119.53 o 
  -6  10  -8      352.39      329.06     58.80 o 
  -4  10  -8     2777.95     2790.43    114.98 o 
  -2  10  -8     2937.16     3227.41    189.21 o 
   0  10  -8     1149.44     1256.95     68.32 o 
   2  10  -8      917.69      977.22     84.16 o 
   4  10  -8     1153.64     1202.04     60.48 o 
   6  10  -8     2505.51     2720.84     97.26 o 
   8  10  -8      421.12      399.13     47.96 o 
  10  10  -8      906.08      823.75     86.44 o 
  12  10  -8      646.22      662.79     65.81 o 
  14  10  -8     1154.45     1112.43     95.60 o 
 -13  11  -8     1512.08     1542.87    160.42 o 
 -11  11  -8     1100.32     1097.78    101.13 o 
  -9  11  -8     2656.30     2483.09    394.65 o 
  -7  11  -8     2343.51     2166.33    180.40 o 
  -5  11  -8     1753.74     1598.99    149.65 o 
  -3  11  -8     1291.72     1483.85    126.90 o 
  -1  11  -8       30.55       94.11     36.83 o 
   1  11  -8     1332.63     1377.82     73.43 o 
   3  11  -8     3410.48     3350.94    152.58 o 
   5  11  -8     4896.00     4846.53    137.83 o 
   7  11  -8     1147.68     1137.71     75.74 o 
   9  11  -8      381.32      310.57     47.62 o 
  11  11  -8      144.85      100.66     56.16 o 
  13  11  -8      360.64      479.70     68.12 o 
 -12  12  -8       58.88       57.60     51.15 o 
 -10  12  -8      912.96      831.38    133.62 o 
  -8  12  -8      731.12      677.73     78.11 o 
  -6  12  -8      595.20      608.32     70.29 o 
  -4  12  -8      101.72       48.05     39.72 o 
  -2  12  -8      743.78      648.05     68.45 o 
   0  12  -8      858.95      752.94     60.79 o 
   2  12  -8      256.64      292.23     38.14 o 
   4  12  -8      228.23      305.89     44.81 o 
   6  12  -8      680.78      511.16     54.27 o 
   8  12  -8       61.31       27.40     32.20 o 
  10  12  -8     1174.93     1220.52     84.36 o 
  12  12  -8      124.45      132.59     44.32 o 
 -11  13  -8      187.73      259.63     65.08 o 
  -9  13  -8      695.33      776.63    134.45 o 
  -7  13  -8     1342.97     1258.50    194.62 o 
  -5  13  -8      623.47      616.44     93.85 o 
  -3  13  -8      591.64      603.53     68.82 o 
  -1  13  -8     1139.50     1020.13     83.67 o 
   1  13  -8     1484.61     1529.16    113.41 o 
   3  13  -8     1557.79     1809.80     91.43 o 
   5  13  -8      988.08      910.17     71.05 o 
   7  13  -8      291.24      148.70     40.75 o 
   9  13  -8      367.67      356.61     52.73 o 
  11  13  -8      775.94      671.65     62.30 o 
  -8  14  -8      214.99      253.76     65.13 o 
  -6  14  -8      217.18      185.90     54.02 o 
  -4  14  -8      845.03      758.22     79.61 o 
  -2  14  -8      607.72      504.90    109.69 o 
   0  14  -8      911.82      841.16     79.01 o 
   2  14  -8      571.80      526.65     49.63 o 
   4  14  -8      244.18      222.99     44.85 o 
   6  14  -8       10.29       25.73     34.49 o 
   8  14  -8       67.14       28.62     38.27 o 
  10  14  -8      243.07      214.68     48.59 o 
  -7  15  -8      751.51      796.06     88.89 o 
  -5  15  -8      215.54      118.58     50.28 o 
  -3  15  -8      823.49      914.55     73.21 o 
  -1  15  -8      843.90      987.06     73.98 o 
   1  15  -8      744.80      664.10     56.71 o 
   3  15  -8      796.72      772.08     69.58 o 
   5  15  -8      395.42      470.58     58.44 o 
   7  15  -8      275.28      388.23     57.02 o 
   9  15  -8      365.71      429.73     76.05 o 
  -4  16  -8       43.51        7.76     42.54 o 
  -2  16  -8       14.33       10.64     36.73 o 
   0  16  -8       61.41       64.44     37.61 o 
   2  16  -8      497.25      509.12     61.86 o 
   4  16  -8      165.95      114.69     45.34 o 
   6  16  -8       24.89       14.25     40.99 o 
   1  17  -8      829.84      966.92     93.55 o 
 -17   1  -7     1015.03      950.20    180.47 o 
 -15   1  -7     1064.13     1208.99     78.62 o 
 -13   1  -7     1297.55     1396.30     61.92 o 
 -11   1  -7       76.32      117.97     25.48 o 
  -9   1  -7     1022.21      976.37     46.54 o 
  -7   1  -7    13550.31    13698.16    199.30 o 
  -5   1  -7     7161.55     7138.50    118.67 o 
  -3   1  -7     9563.43     9267.88    139.83 o 
  -1   1  -7      516.80      561.75     25.91 o 
   1   1  -7     3484.10     3410.05     67.16 o 
   3   1  -7     5712.00     5890.01    130.05 o 
   5   1  -7     6088.43     6253.26    177.62 o 
   7   1  -7     5861.70     6129.37    112.59 o 
   9   1  -7     6841.44     7442.71    150.55 o 
  11   1  -7     8650.06     8366.19    168.91 o 
  13   1  -7     2358.56     2775.11    104.45 o 
  15   1  -7     3142.44     3182.72    131.00 o 
  17   1  -7      941.55      932.41    164.28 o 
  19   1  -7      234.51      263.39     55.75 o 
 -18   2  -7      586.64      713.03    104.78 o 
 -16   2  -7      104.46       62.33     50.58 o 
 -14   2  -7      270.38      315.49     46.22 o 
 -12   2  -7      226.13      243.70     42.49 o 
 -10   2  -7      631.22      739.22     43.09 o 
  -8   2  -7      232.89      329.93     29.34 o 
  -6   2  -7      747.59      733.80     37.34 o 
  -4   2  -7     3357.29     3296.41     69.30 o 
  -2   2  -7     1081.57     1073.31     49.28 o 
   0   2  -7      186.48      253.44     18.75 o 
   2   2  -7     1096.41     1180.83     42.31 o 
   4   2  -7     1047.89     1126.88     46.17 o 
   6   2  -7      451.96      618.71     36.90 o 
   8   2  -7     1664.18     1774.59     53.64 o 
  10   2  -7      130.34      132.78     26.30 o 
  12   2  -7     1422.44     1330.33     75.34 o 
  14   2  -7      491.24      576.80     69.54 o 
  16   2  -7      112.98      119.77     35.54 o 
  18   2  -7      100.43       73.29     37.02 o 
 -17   3  -7     1734.41     1724.06    213.66 o 
 -15   3  -7      365.37      490.01     68.79 o 
 -13   3  -7      146.75      187.84     39.06 o 
 -11   3  -7      626.24      713.71     62.45 o 
  -9   3  -7     2272.16     2590.55     69.11 o 
  -7   3  -7     3643.53     3396.04    112.02 o 
  -5   3  -7     5979.44     5787.32    102.53 o 
  -3   3  -7     7604.96     7500.77    118.52 o 
  -1   3  -7      768.68      886.20     30.34 o 
   1   3  -7     6130.20     6133.85    112.00 o 
   3   3  -7     9467.52     9855.51    157.17 o 
   5   3  -7     7279.83     7142.86    139.00 o 
   7   3  -7     1739.05     1727.10     60.04 o 
   9   3  -7     1476.84     1434.75     61.64 o 
  11   3  -7     4390.63     4482.89    145.53 o 
  13   3  -7      749.21      733.06     56.09 o 
  15   3  -7     2902.42     2794.39    146.29 o 
  17   3  -7      587.66      545.47     66.48 o 
  19   3  -7      180.51      137.71     42.93 o 
 -18   4  -7      150.39      255.92    113.31 o 
 -16   4  -7      149.34       91.08     46.09 o 
 -14   4  -7      139.97      102.29     44.83 o 
 -12   4  -7     1032.24     1205.02     72.23 o 
 -10   4  -7      386.08      431.06     44.50 o 
  -8   4  -7      123.80       88.32     23.27 o 
  -6   4  -7     3067.40     3228.02     80.66 o 
  -4   4  -7     2597.82     2463.16     66.12 o 
  -2   4  -7     1235.89     1230.51     41.19 o 
   0   4  -7     1581.45     1772.32     47.20 o 
   2   4  -7     3854.23     4040.84     71.77 o 
   4   4  -7       23.20       21.96     18.14 o 
   6   4  -7      360.02      335.60     30.65 o 
   8   4  -7      555.86      554.62     41.53 o 
  10   4  -7      336.91      440.31     40.98 o 
  12   4  -7     1597.36     1626.80     74.60 o 
  14   4  -7      493.02      454.02     55.39 o 
  16   4  -7       66.58       33.19     30.56 o 
  18   4  -7        7.02        0.00     40.05 o 
 -17   5  -7     1237.73     1425.99    133.33 o 
 -15   5  -7      840.37      750.78     80.40 o 
 -13   5  -7     2489.91     2460.79    122.50 o 
 -11   5  -7     3544.86     3701.50    114.34 o 
  -9   5  -7     2634.63     2535.18     92.21 o 
  -7   5  -7     4944.20     4951.80    125.69 o 
  -5   5  -7     1410.10     1390.47     72.23 o 
  -3   5  -7     4240.28     4178.22     98.68 o 
  -1   5  -7      202.73      259.48     23.07 o 
   1   5  -7     7605.02     7960.17    133.37 o 
   3   5  -7     6179.17     6355.66    113.41 o 
   5   5  -7     4979.60     4894.67     98.14 o 
   7   5  -7     2111.81     2189.22     80.29 o 
   9   5  -7     2085.21     1974.43     72.59 o 
  11   5  -7      181.21      189.02     32.60 o 
  13   5  -7       57.59       49.60     43.94 o 
  15   5  -7     2624.54     2341.57     98.37 o 
  17   5  -7      880.61      817.65     68.60 o 
 -16   6  -7      163.82      148.95     53.62 o 
 -14   6  -7      363.68      299.07     57.48 o 
 -12   6  -7     1423.51     1665.77    144.55 o 
 -10   6  -7      264.14      272.20     41.34 o 
  -8   6  -7     1338.09     1277.25     69.37 o 
  -6   6  -7     3216.38     2901.57     92.13 o 
  -4   6  -7     2917.97     3171.49    176.01 o 
  -2   6  -7     1166.32     1343.01     56.61 o 
   0   6  -7      983.37      943.29     49.91 o 
   2   6  -7     2099.80     2273.78     70.85 o 
   4   6  -7     1893.22     1909.15     59.16 o 
   6   6  -7     1783.88     1947.26     67.39 o 
   8   6  -7     2126.19     2033.61    135.22 o 
  10   6  -7     1455.46     1537.80     70.10 o 
  12   6  -7      850.70      884.19     84.62 o 
  14   6  -7      345.09      268.02     43.53 o 
  16   6  -7      588.97      472.27     52.94 o 
  18   6  -7       58.34       39.64     37.17 o 
 -17   7  -7      793.40      888.66     94.81 o 
 -15   7  -7      505.31      494.07     69.35 o 
 -13   7  -7      613.23      594.56     72.88 o 
 -11   7  -7      236.56      218.85     49.69 o 
  -9   7  -7     1332.16     1299.07     73.34 o 
  -7   7  -7     1270.55     1382.68     72.30 o 
  -5   7  -7      380.88      352.23     46.72 o 
  -3   7  -7     5696.48     5379.09    219.71 o 
  -1   7  -7     1509.13     1504.43     62.51 o 
   1   7  -7     3094.58     2978.79    128.67 o 
   3   7  -7     4057.01     3959.19    101.52 o 
   5   7  -7     1596.71     1747.10     60.46 o 
   7   7  -7     4059.37     3879.67    157.17 o 
   9   7  -7     1423.62     1387.06     82.40 o 
  11   7  -7     1607.75     1440.88    102.91 o 
  13   7  -7      611.47      609.19     54.92 o 
  15   7  -7     1993.68     1997.01     95.60 o 
  17   7  -7     1670.67     1718.70     97.42 o 
 -16   8  -7      349.69      400.21     72.75 o 
 -14   8  -7      203.82      303.87     60.21 o 
 -12   8  -7      538.30      473.64     76.72 o 
 -10   8  -7      235.26      257.79     43.05 o 
  -8   8  -7      613.78      587.61     53.49 o 
  -6   8  -7      527.07      537.22     57.46 o 
  -4   8  -7     1316.73     1262.21     77.93 o 
  -2   8  -7     1528.80     1727.23    134.04 o 
   0   8  -7      932.00      956.90     80.33 o 
   2   8  -7     2777.44     2865.94     86.43 o 
   4   8  -7     2957.79     2921.69     79.58 o 
   6   8  -7     1101.80     1038.53     62.28 o 
   8   8  -7     2076.07     2336.65    100.02 o 
  10   8  -7      729.61      705.66     66.42 o 
  12   8  -7      142.10       70.37     38.18 o 
  14   8  -7      340.29      234.25     75.81 o 
  16   8  -7      320.31      259.78     59.66 o 
 -15   9  -7      295.30      296.04     64.86 o 
 -13   9  -7      181.64      220.26     58.03 o 
 -11   9  -7      393.37      325.80     57.59 o 
  -9   9  -7     2352.16     2290.46     98.08 o 
  -7   9  -7     6537.00     6504.26    189.36 o 
  -5   9  -7     2377.87     2407.02    143.43 o 
  -3   9  -7       78.58      119.28     34.02 o 
  -1   9  -7      358.13      307.65     36.08 o 
   1   9  -7     2902.35     2748.46     87.02 o 
   3   9  -7     1337.62     1317.21     57.51 o 
   5   9  -7     3761.53     3874.28     95.93 o 
   7   9  -7     1879.68     1718.22     92.49 o 
   9   9  -7      402.16      519.95     70.76 o 
  11   9  -7     2129.11     2218.77    111.19 o 
  13   9  -7      350.20      336.57     60.26 o 
  15   9  -7      720.01      759.77     80.59 o 
 -14  10  -7     1016.00      926.38    111.13 o 
 -12  10  -7      228.84      267.15     57.60 o 
 -10  10  -7      299.26      229.24     53.83 o 
  -8  10  -7     1255.02     1260.43     92.04 o 
  -6  10  -7     1142.16     1169.36     84.54 o 
  -4  10  -7      156.53      230.46     43.21 o 
  -2  10  -7      805.43      806.32     60.07 o 
   0  10  -7     2676.92     2521.56     87.48 o 
   2  10  -7     4417.99     4278.65    103.72 o 
   4  10  -7     3513.71     3341.78     90.28 o 
   6  10  -7     2942.26     2651.18     94.24 o 
   8  10  -7       84.88      157.50     39.52 o 
  10  10  -7      114.77      168.61     38.96 o 
  12  10  -7      209.55      202.71     48.26 o 
  14  10  -7      609.46      672.15     75.30 o 
  16  10  -7      712.34      790.78    134.01 o 
 -13  11  -7      248.14      219.41     57.46 o 
 -11  11  -7       95.68      120.37     48.79 o 
  -9  11  -7      425.84      442.96     63.91 o 
  -7  11  -7     1265.74     1504.66     99.57 o 
  -5  11  -7      517.51      503.78     78.34 o 
  -3  11  -7     1565.18     1400.52     88.98 o 
  -1  11  -7      753.02      756.06     77.17 o 
   1  11  -7     1303.87     1287.95     71.23 o 
   3  11  -7     3800.07     3655.08    103.74 o 
   5  11  -7      975.22      934.67     77.84 o 
   7  11  -7      743.14      760.73     61.49 o 
   9  11  -7      934.18     1064.09     84.68 o 
  11  11  -7      886.48     1130.59     78.48 o 
  13  11  -7      448.59      420.67     64.37 o 
  15  11  -7      576.64      619.60    122.39 o 
 -12  12  -7     1189.30      983.23     96.46 o 
 -10  12  -7     2537.48     2559.95    135.53 o 
  -8  12  -7     1086.34     1210.22     96.48 o 
  -6  12  -7     1994.33     1805.22    108.53 o 
  -4  12  -7      326.68      399.18     54.51 o 
  -2  12  -7      463.11      422.32     58.24 o 
   0  12  -7       20.42       13.99     22.78 o 
   2  12  -7     1427.77     1356.92     72.47 o 
   4  12  -7     2327.25     2238.19     99.80 o 
   6  12  -7      582.48      608.92     56.95 o 
   8  12  -7     1631.32     1842.47     92.59 o 
  10  12  -7      102.06      138.17     39.02 o 
  12  12  -7      356.98      455.61     58.11 o 
  14  12  -7      598.07      703.68     72.25 o 
 -11  13  -7       26.51        0.00     45.68 o 
  -9  13  -7      102.90      115.34     51.23 o 
  -7  13  -7      435.18      354.15     62.78 o 
  -5  13  -7      453.76      383.59     58.56 o 
  -3  13  -7     1162.41     1026.24     82.36 o 
  -1  13  -7      201.41      162.28     33.36 o 
   1  13  -7      560.49      488.99     44.74 o 
   3  13  -7      165.26      137.13     30.92 o 
   5  13  -7      272.66      254.70     44.26 o 
   7  13  -7       73.42       73.06     35.50 o 
   9  13  -7      211.67      155.65     39.94 o 
  11  13  -7      552.55      458.89     60.18 o 
  13  13  -7       55.31        9.84     40.70 o 
 -10  14  -7      564.13      706.16     84.58 o 
  -8  14  -7      586.24      611.67    144.66 o 
  -6  14  -7     1232.93     1237.64     97.11 o 
  -4  14  -7     1518.28     1386.10    108.81 o 
  -2  14  -7     1331.09     1292.49     69.98 o 
   0  14  -7      929.30      882.34     60.16 o 
   2  14  -7      734.87      797.92     55.97 o 
   4  14  -7     1216.07     1300.31     84.88 o 
   6  14  -7      831.93      762.24     84.99 o 
   8  14  -7     1018.96     1126.21     81.01 o 
  10  14  -7      396.16      388.36     48.68 o 
  12  14  -7      750.26      751.33     94.69 o 
  -9  15  -7      351.14      320.43     65.53 o 
  -7  15  -7      222.65      154.31     54.70 o 
  -5  15  -7       36.51       59.70     47.18 o 
  -3  15  -7      638.08      646.08     60.75 o 
  -1  15  -7       34.64       72.83     31.37 o 
   1  15  -7      279.38      263.00     39.64 o 
   3  15  -7       82.67       79.87     37.00 o 
   5  15  -7       65.90       66.65     36.72 o 
   7  15  -7       54.25       64.80     38.10 o 
   9  15  -7       57.46       37.47     41.57 o 
  -6  16  -7      916.16      787.03    108.65 o 
  -4  16  -7      954.54      892.50    143.81 o 
  -2  16  -7     1103.78     1149.09     78.98 o 
   0  16  -7      470.21      485.83     50.75 o 
   2  16  -7      938.18      861.09     72.57 o 
   4  16  -7      575.11      678.99     75.72 o 
   6  16  -7      577.54      549.73     64.29 o 
   8  16  -7      434.44      419.07     60.74 o 
  -3  17  -7       72.91       86.41     49.79 o 
  -1  17  -7       34.74        0.00     34.39 o 
   1  17  -7       50.16        8.32     34.11 o 
   3  17  -7      205.20      233.38     50.90 o 
   5  17  -7      185.74      179.97     51.68 o 
 -18   0  -6      890.75      810.56    152.47 o 
 -16   0  -6     2423.82     2498.83    222.48 o 
 -14   0  -6       79.85      168.19     48.40 o 
 -12   0  -6     2216.25     2045.91     97.16 o 
 -10   0  -6     2420.29     2513.05     96.01 o 
  -8   0  -6     3145.33     3022.14     99.05 o 
  -6   0  -6     1572.08     1535.77     66.04 o 
  -4   0  -6    24802.20    24630.66    441.02 o 
  -2   0  -6    19918.39    20393.71    368.43 o 
   0   0  -6    22188.87    24279.86    434.35 o 
   2   0  -6     6679.87     6758.15    145.96 o 
   6   0  -6    13319.27    13661.76    324.67 o 
   8   0  -6     9169.19     9204.45    242.64 o 
  10   0  -6     9556.42     8432.40    234.70 o 
  12   0  -6     4790.79     4612.01    161.98 o 
  14   0  -6     1864.83     1606.31    100.49 o 
  16   0  -6     5568.90     5436.39    296.89 o 
  18   0  -6      804.78      813.41    135.87 o 
  20   0  -6      163.71       53.46     55.45 o 
 -19   1  -6      202.65      214.60     80.03 o 
 -17   1  -6      291.17      280.44     71.57 o 
 -15   1  -6       57.30       89.28     53.77 o 
 -13   1  -6      676.44      679.09     57.90 o 
 -11   1  -6      279.89      267.40     29.40 o 
  -9   1  -6      162.65      195.76     24.50 o 
  -7   1  -6      848.06     1104.68     61.05 o 
  -5   1  -6     7271.73     7940.14    134.60 o 
  -3   1  -6     1717.26     1863.11     45.81 o 
  -1   1  -6     1485.00     1625.92     40.61 o 
   1   1  -6      161.86      139.88     18.09 o 
   3   1  -6     7718.65     8305.72    215.24 o 
   5   1  -6     3030.83     3355.23     90.33 o 
   7   1  -6      447.53      460.69     32.34 o 
   9   1  -6      142.73      181.63     25.56 o 
  11   1  -6      290.07      297.24     32.06 o 
  13   1  -6      538.68      509.14     46.49 o 
  15   1  -6      690.41      732.18     65.05 o 
  17   1  -6      283.20      216.19     41.85 o 
  19   1  -6       34.72       20.63     41.07 o 
 -18   2  -6      585.63      560.71     96.39 o 
 -16   2  -6     2044.51     1938.15    255.41 o 
 -14   2  -6      363.66      457.81     52.11 o 
 -12   2  -6     1075.17      911.13     53.18 o 
 -10   2  -6     1999.59     1999.65     61.38 o 
  -8   2  -6     9410.79     9767.85    155.03 o 
  -6   2  -6     5831.10     5547.26     98.57 o 
  -4   2  -6     5724.20     5647.60     94.55 o 
  -2   2  -6    19045.21    18896.26    243.01 o 
   0   2  -6      600.51      472.99     21.72 o 
   2   2  -6     1079.05     1093.51     33.13 o 
   4   2  -6     7279.51     6731.61    174.08 o 
   6   2  -6     2452.70     2254.88     71.21 o 
   8   2  -6     5725.50     5920.95    108.39 o 
  10   2  -6    15228.91    15675.79    268.90 o 
  12   2  -6     1286.10     1429.04     75.93 o 
  14   2  -6      835.27      899.76     60.12 o 
  16   2  -6     1737.62     1639.69     82.54 o 
  18   2  -6      829.48      841.22     68.15 o 
 -19   3  -6       94.13      148.05     70.62 o 
 -17   3  -6      241.77      219.25     69.75 o 
 -15   3  -6      166.46      225.35     43.59 o 
 -13   3  -6       56.03       21.97     28.14 o 
 -11   3  -6      118.30      124.44     26.76 o 
  -9   3  -6      314.51      322.88     28.95 o 
  -7   3  -6     3519.85     3214.87     71.00 o 
  -5   3  -6      663.70      650.66     31.58 o 
  -3   3  -6     7454.68     7712.63    126.65 o 
  -1   3  -6     6491.44     6225.67    104.85 o 
   1   3  -6     7237.33     7593.09    122.17 o 
   3   3  -6     3244.14     3535.58     83.67 o 
   5   3  -6     1107.75     1190.56     45.06 o 
   7   3  -6      165.00      136.47     19.15 o 
   9   3  -6     2778.59     2651.36     79.23 o 
  11   3  -6      512.51      543.35     44.54 o 
  13   3  -6      299.12      226.60     36.14 o 
  15   3  -6       63.44       70.03     30.25 o 
  17   3  -6       36.23        0.00     27.79 o 
  19   3  -6       24.18       48.47     37.12 o 
 -18   4  -6      606.53      480.73    142.61 o 
 -16   4  -6     2535.38     2443.08    109.57 o 
 -14   4  -6     2257.50     2291.55     98.51 o 
 -12   4  -6     5387.99     5685.65    182.79 o 
 -10   4  -6     2317.38     2581.08     77.25 o 
  -8   4  -6     2130.29     2166.70     65.88 o 
  -6   4  -6    10275.20    10775.94    234.61 o 
  -4   4  -6     1487.80     1448.32     68.53 o 
  -2   4  -6     5245.54     5208.90     94.10 o 
   0   4  -6     2561.73     2259.28     52.29 o 
   2   4  -6    12752.56    13168.63    193.84 o 
   4   4  -6    11670.74    12064.93    279.65 o 
   6   4  -6     3485.07     3739.29     86.31 o 
   8   4  -6     1601.31     1631.43     60.31 o 
  10   4  -6     2737.75     2963.97    111.22 o 
  12   4  -6     2497.85     2455.92     89.75 o 
  14   4  -6      537.49      586.27     51.10 o 
  16   4  -6     1259.29     1110.04     72.85 o 
  18   4  -6      860.93      822.81     68.57 o 
 -17   5  -6       77.72       30.80     60.57 o 
 -15   5  -6       40.16       82.38     42.08 o 
 -13   5  -6      213.94      212.41     55.48 o 
 -11   5  -6      430.94      433.43     46.19 o 
  -9   5  -6      366.72      411.69     41.98 o 
  -7   5  -6     2113.57     2065.94     75.08 o 
  -5   5  -6     1401.65     1397.56     75.35 o 
  -3   5  -6      452.74      503.32     40.40 o 
  -1   5  -6      503.09      545.77     26.97 o 
   1   5  -6     1445.17     1804.89     45.54 o 
   3   5  -6      725.85      685.99     54.57 o 
   5   5  -6     1383.27     1236.49     51.09 o 
   7   5  -6     2038.86     2065.31     60.81 o 
   9   5  -6     2108.40     2105.29     72.00 o 
  11   5  -6     1697.91     1693.19     72.66 o 
  13   5  -6      345.12      289.41     40.65 o 
  15   5  -6      246.68      256.80     42.33 o 
  17   5  -6      136.77       86.62     35.98 o 
  19   5  -6       71.55       24.74     36.23 o 
 -18   6  -6      388.44      404.50    137.17 o 
 -16   6  -6     1702.80     1874.09    119.90 o 
 -14   6  -6     2352.17     2453.92    142.45 o 
 -12   6  -6      952.09     1121.19     92.47 o 
 -10   6  -6      585.91      646.37     56.27 o 
  -8   6  -6      915.72      899.01     82.30 o 
  -6   6  -6     4579.40     4196.13    129.38 o 
  -4   6  -6     3728.35     3541.57     98.58 o 
  -2   6  -6     5222.23     5206.27    124.59 o 
   0   6  -6     1090.17      881.13     45.33 o 
   2   6  -6    12880.44    12530.77    218.44 o 
   4   6  -6    10361.37    10660.76    175.86 o 
   6   6  -6     2647.86     2690.73     71.18 o 
   8   6  -6      449.63      565.11     81.20 o 
  10   6  -6     1535.03     1623.88     69.31 o 
  12   6  -6     1160.96     1382.02     69.85 o 
  14   6  -6      743.21      807.26     86.79 o 
  16   6  -6     1622.41     1696.51     88.17 o 
  18   6  -6      540.99      498.17     58.35 o 
 -17   7  -6      150.83      100.56     52.08 o 
 -15   7  -6     1012.30      996.77     91.12 o 
 -13   7  -6      201.46      322.38     55.48 o 
 -11   7  -6      826.04      912.22     78.40 o 
  -9   7  -6     1017.16     1087.89     88.25 o 
  -7   7  -6      815.50      842.99     67.89 o 
  -5   7  -6      672.26      713.62     51.49 o 
  -3   7  -6     1056.75     1191.16     60.71 o 
  -1   7  -6     3151.04     3486.65     90.74 o 
   1   7  -6     1700.50     1659.43     60.80 o 
   3   7  -6     4586.28     4288.62     93.15 o 
   5   7  -6     1908.58     2010.11     67.14 o 
   7   7  -6     2321.69     2164.99    107.89 o 
   9   7  -6      831.17      848.26     60.41 o 
  11   7  -6      580.99      537.31     48.38 o 
  13   7  -6      961.38     1142.46     76.20 o 
  15   7  -6     1326.95     1368.90     80.05 o 
  17   7  -6      885.27      846.61     71.08 o 
 -16   8  -6      794.81      666.53    130.57 o 
 -14   8  -6      158.08      187.56     86.32 o 
 -12   8  -6     1184.46     1219.50     93.46 o 
 -10   8  -6       53.53       41.17     36.13 o 
  -8   8  -6      705.47      654.99     62.12 o 
  -6   8  -6      784.43      756.35     71.87 o 
  -4   8  -6     5477.84     5501.48    129.68 o 
  -2   8  -6     4509.03     4819.70    116.05 o 
   0   8  -6      783.29      706.83     46.42 o 
   2   8  -6     4405.04     4306.99    106.92 o 
   4   8  -6     8191.22     8214.22    147.56 o 
   6   8  -6     2616.43     2393.87    149.48 o 
   8   8  -6      410.05      425.27     58.60 o 
  10   8  -6     2453.40     2360.31    104.44 o 
  12   8  -6     1890.95     1676.53     95.88 o 
  14   8  -6      905.33      982.31     84.77 o 
  16   8  -6     2178.75     2097.86     99.32 o 
  18   8  -6     1140.58     1255.70     86.93 o 
 -15   9  -6      913.31      915.03     91.64 o 
 -13   9  -6      869.59      751.71     79.28 o 
 -11   9  -6      125.20      125.04     44.51 o 
  -9   9  -6     1268.27     1304.12     90.04 o 
  -7   9  -6       78.55       87.01     33.89 o 
  -5   9  -6     4022.86     4070.91    117.89 o 
  -3   9  -6     3928.49     3897.87    105.37 o 
  -1   9  -6      812.64      798.14     51.24 o 
   1   9  -6      479.73      471.72     50.71 o 
   3   9  -6      464.01      372.17     33.63 o 
   5   9  -6     3263.74     3425.60     85.07 o 
   7   9  -6      378.92      349.32     45.74 o 
   9   9  -6     1610.76     1993.30    121.53 o 
  11   9  -6      271.94      327.44     82.27 o 
  13   9  -6      562.67      622.11     72.96 o 
  15   9  -6      521.43      436.56     67.13 o 
  17   9  -6      984.99     1002.14    102.60 o 
 -16  10  -6      508.85      410.20     76.10 o 
 -14  10  -6      206.37      171.34     54.27 o 
 -12  10  -6      461.15      515.49     97.73 o 
 -10  10  -6     2099.59     2027.50    133.03 o 
  -8  10  -6     2682.70     2757.00    121.66 o 
  -6  10  -6     1621.96     1625.33     93.75 o 
  -4  10  -6      177.27      226.43     34.00 o 
  -2  10  -6     1608.99     1789.74     76.04 o 
   0  10  -6     1369.28     1512.68     68.56 o 
   2  10  -6      585.76      768.33     46.41 o 
   4  10  -6     1625.71     1655.34     62.89 o 
   6  10  -6      744.44      714.98     54.43 o 
   8  10  -6      437.31      428.34     54.09 o 
  10  10  -6     2108.68     2172.73     94.79 o 
  12  10  -6      221.58      237.81     49.86 o 
  14  10  -6      165.05      212.37     51.42 o 
  16  10  -6      256.78      193.07     55.82 o 
 -15  11  -6     1002.51      930.30     97.63 o 
 -13  11  -6      410.69      368.21    101.39 o 
 -11  11  -6     3482.09     3499.19    151.47 o 
  -9  11  -6     1308.49     1334.28     95.69 o 
  -7  11  -6     1256.27     1224.86     88.31 o 
  -5  11  -6       46.35       23.77     26.85 o 
  -3  11  -6     1371.97     1349.79     71.34 o 
  -1  11  -6     2461.33     2662.60     97.61 o 
   1  11  -6     3776.25     3705.26     96.34 o 
   3  11  -6     7814.68     7779.27    152.34 o 
   5  11  -6     2860.24     2859.74     96.88 o 
   7  11  -6      364.79      433.48     47.52 o 
   9  11  -6      522.74      423.09     57.59 o 
  11  11  -6      617.32      616.56     59.41 o 
  13  11  -6      187.83      223.01     72.36 o 
  15  11  -6      409.90      382.92     65.19 o 
 -14  12  -6       40.13       30.66     49.49 o 
 -12  12  -6      268.98      209.89     86.75 o 
 -10  12  -6       59.08       88.72     52.08 o 
  -8  12  -6      824.55      806.69     77.77 o 
  -6  12  -6     2177.80     2071.52    110.60 o 
  -4  12  -6      608.49      572.31     52.66 o 
  -2  12  -6      379.74      427.43     46.69 o 
   0  12  -6      146.18      132.97     28.58 o 
   2  12  -6      823.62      765.10     50.28 o 
   4  12  -6      782.63      804.03     50.76 o 
   6  12  -6     1174.17     1048.52     87.65 o 
   8  12  -6     2040.63     2072.06     97.50 o 
  10  12  -6      156.57      210.47     42.08 o 
  12  12  -6      597.70      631.23     65.50 o 
  14  12  -6      250.87      409.75     64.78 o 
 -13  13  -6      897.13      908.06    102.37 o 
 -11  13  -6      137.61      181.58     62.23 o 
  -9  13  -6       58.04       69.50     44.31 o 
  -7  13  -6     1466.05     1612.89    239.72 o 
  -5  13  -6     3856.32     4080.91    224.81 o 
  -3  13  -6      973.55      755.76     61.55 o 
  -1  13  -6     1577.58     1438.51     67.57 o 
   1  13  -6     2266.47     2359.21     81.14 o 
   3  13  -6     2333.89     2203.52     97.18 o 
   5  13  -6     1199.03     1241.24     76.13 o 
   7  13  -6     1239.79     1190.11     77.39 o 
   9  13  -6      371.31      352.61     49.90 o 
  11  13  -6      250.22      214.71     51.69 o 
  13  13  -6      685.06      695.53     69.25 o 
 -12  14  -6      173.65      134.85     55.57 o 
 -10  14  -6      176.19      109.99     48.03 o 
  -8  14  -6      235.16      219.46     51.14 o 
  -6  14  -6      815.69      827.81     79.58 o 
  -4  14  -6      123.06      113.60     39.06 o 
  -2  14  -6     2536.91     2602.65     89.63 o 
   0  14  -6      440.82      399.74     42.42 o 
   2  14  -6      384.65      364.48     40.09 o 
   4  14  -6      236.59      166.55     43.83 o 
   6  14  -6      171.81      182.04     47.23 o 
   8  14  -6      104.98      126.09     39.03 o 
  10  14  -6      140.09      118.48     36.06 o 
  12  14  -6      389.26      329.95     70.89 o 
  -9  15  -6      809.66      870.50     89.40 o 
  -7  15  -6     1869.04     2019.54    123.10 o 
  -5  15  -6     1834.95     1790.75    183.18 o 
  -3  15  -6      725.03      746.44     65.79 o 
  -1  15  -6      554.36      579.09     50.68 o 
   1  15  -6      101.24       99.80     32.09 o 
   3  15  -6      671.64      706.97     63.18 o 
   5  15  -6      919.22      830.69     68.11 o 
   7  15  -6     1117.97     1174.60     82.31 o 
   9  15  -6      477.46      494.36     60.61 o 
  11  15  -6      695.21      691.28     62.81 o 
  -8  16  -6       74.72       44.17     46.27 o 
  -6  16  -6      134.52      192.52     62.06 o 
  -4  16  -6      127.50       35.14     39.26 o 
  -2  16  -6       66.36       19.43     34.27 o 
   0  16  -6       64.17      111.10     34.86 o 
   2  16  -6        9.63        0.00     27.46 o 
   4  16  -6      184.48       95.75     40.22 o 
   6  16  -6        6.92       26.78     37.37 o 
   8  16  -6       69.81       15.04     40.31 o 
  -5  17  -6     1011.56      939.22    111.77 o 
  -3  17  -6      400.26      382.11     55.45 o 
  -1  17  -6      533.70      501.29     58.52 o 
   1  17  -6      188.04      194.58     40.17 o 
   3  17  -6      248.21      198.81     46.95 o 
   5  17  -6      801.06      662.77     80.21 o 
   7  17  -6      432.75      442.73     61.16 o 
  -2  18  -6        1.18       20.36     40.93 o 
   0  18  -6       48.98       63.08     41.49 o 
   2  18  -6       11.99        0.00     46.49 o 
 -19   1  -5      153.29       93.62     61.09 o 
 -17   1  -5      233.49      230.76     71.32 o 
 -15   1  -5     2651.05     2834.26    153.37 o 
 -13   1  -5     1585.54     1623.24     66.41 o 
 -11   1  -5      891.70      958.44     45.95 o 
  -9   1  -5     7152.21     7619.87    128.13 o 
  -7   1  -5    12026.36    12425.71    179.29 o 
  -5   1  -5    29221.44    31486.70    389.38 o 
  -3   1  -5     7399.94     7929.69    117.42 o 
  -1   1  -5     2179.05     2205.20     45.05 o 
   1   1  -5     2638.03     2344.09     59.77 o 
   3   1  -5    11051.14    11659.23    372.35 o 
   5   1  -5    26770.69    28418.80    858.79 o 
   7   1  -5     6105.54     5985.03    138.59 o 
   9   1  -5     8383.60     8113.47    153.82 o 
  11   1  -5     8274.57     8318.89    164.96 o 
  13   1  -5     2143.10     2209.31     75.46 o 
  15   1  -5      800.52      863.46     68.72 o 
  17   1  -5      513.25      565.03     55.60 o 
  19   1  -5      905.83      899.74     84.88 o 
 -18   2  -5      239.39      147.24     65.15 o 
 -16   2  -5      162.74      193.09     60.12 o 
 -14   2  -5     1906.22     1980.36     88.21 o 
 -12   2  -5     1045.41     1079.52     54.33 o 
 -10   2  -5       26.04       15.69     18.93 o 
  -8   2  -5      583.03      673.62     35.27 o 
  -6   2  -5     5795.36     6454.85    105.29 o 
  -4   2  -5      291.35      379.34     28.78 o 
  -2   2  -5     1151.56     1333.59     55.14 o 
   0   2  -5     3646.35     3678.50     67.17 o 
   2   2  -5    25090.20    25763.78    389.06 o 
   4   2  -5      994.43     1173.31     76.49 o 
   6   2  -5      875.45      816.72     44.95 o 
   8   2  -5       67.79       33.93     19.63 o 
  10   2  -5      354.49      335.27     31.26 o 
  12   2  -5       45.32       54.72     22.78 o 
  14   2  -5       34.16       30.12     26.09 o 
  16   2  -5       59.88       23.54     28.76 o 
  18   2  -5      163.21      131.65     38.65 o 
  20   2  -5        5.63        0.00     35.89 o 
 -19   3  -5      434.46      548.43     96.80 o 
 -17   3  -5      524.32      565.14    104.11 o 
 -15   3  -5     1871.34     1798.22    118.64 o 
 -13   3  -5      853.53     1018.01     65.09 o 
 -11   3  -5     2801.33     2965.23     84.96 o 
  -9   3  -5     3088.62     3127.66     78.57 o 
  -7   3  -5     2827.32     2543.53     52.14 o 
  -5   3  -5       57.44      108.17     20.94 o 
  -3   3  -5    25618.61    25712.39    392.01 o 
  -1   3  -5    18828.19    18844.54    261.02 o 
   1   3  -5     4374.22     4325.29     76.68 o 
   3   3  -5    13287.11    12510.83    240.42 o 
   5   3  -5    17466.01    17956.99    412.62 o 
   7   3  -5     2593.11     2787.14     74.45 o 
   9   3  -5     3532.95     3741.92     95.97 o 
  11   3  -5     3906.03     3776.24    102.34 o 
  13   3  -5     3284.76     3218.79    122.61 o 
  15   3  -5     1563.53     1466.61     91.88 o 
  17   3  -5     2298.16     2402.04    100.62 o 
  19   3  -5      622.91      641.84     63.02 o 
 -18   4  -5       49.43       15.74     54.40 o 
 -16   4  -5      185.68      130.87     45.96 o 
 -14   4  -5      800.76      776.66     61.12 o 
 -12   4  -5      459.08      492.15     47.37 o 
 -10   4  -5      900.69      928.52     48.32 o 
  -8   4  -5     4969.84     5175.22    107.35 o 
  -6   4  -5      943.63      955.93     34.36 o 
  -4   4  -5     9239.81    10267.27    156.56 o 
  -2   4  -5     5554.95     5720.78     96.66 o 
   0   4  -5      130.39      148.51     14.47 o 
   2   4  -5     6906.24     7147.67    114.99 o 
   4   4  -5     4988.40     4978.11    180.56 o 
   6   4  -5     4800.72     4866.30    119.42 o 
   8   4  -5     3231.54     3127.54     83.21 o 
  10   4  -5     1202.19     1210.98     57.38 o 
  12   4  -5      465.71      424.90     43.35 o 
  14   4  -5      156.54      157.16     32.05 o 
  16   4  -5       25.52        0.00     26.58 o 
  18   4  -5      187.19      205.30     43.46 o 
 -19   5  -5      604.14      724.99    168.28 o 
 -17   5  -5     1061.00     1240.82    123.94 o 
 -15   5  -5     3391.83     3425.25    120.19 o 
 -13   5  -5     1797.07     1832.87    112.13 o 
 -11   5  -5     1429.47     1462.53     76.95 o 
  -9   5  -5     2300.76     2258.44     68.67 o 
  -7   5  -5     2787.16     2984.25     64.63 o 
  -5   5  -5      254.19      311.47     29.06 o 
  -3   5  -5     6109.52     5992.41    129.94 o 
  -1   5  -5    11854.96    12216.75    179.61 o 
   1   5  -5     3581.88     3325.67    121.37 o 
   3   5  -5     4001.43     4241.45     92.39 o 
   5   5  -5     5810.17     5751.98    144.84 o 
   7   5  -5      537.94      620.38     82.41 o 
   9   5  -5      300.41      253.14     29.57 o 
  11   5  -5     1742.02     1735.43     70.71 o 
  13   5  -5      591.75      561.68     48.12 o 
  15   5  -5     1522.39     1409.14     76.18 o 
  17   5  -5     1978.17     1917.91     93.63 o 
  19   5  -5      785.37      799.92     71.08 o 
 -18   6  -5       29.78       65.86     96.46 o 
 -16   6  -5      210.87      344.64     61.85 o 
 -14   6  -5      284.85      288.10     52.31 o 
 -12   6  -5     1515.22     1531.07     94.65 o 
 -10   6  -5     1495.69     1403.51     72.04 o 
  -8   6  -5      946.32     1057.72     48.36 o 
  -6   6  -5       28.55        6.88     15.50 o 
  -4   6  -5     1229.97     1486.98     78.87 o 
  -2   6  -5     1311.22     1495.65     54.38 o 
   0   6  -5      172.25      209.33     27.40 o 
   2   6  -5     8705.18     8375.46    157.28 o 
   4   6  -5     3921.41     3828.72     90.70 o 
   6   6  -5      517.41      484.53     39.97 o 
   8   6  -5     1013.97     1057.25     51.96 o 
  10   6  -5     1730.69     1595.11     66.76 o 
  12   6  -5      811.72      885.70     58.81 o 
  14   6  -5      313.02      326.94     41.90 o 
  16   6  -5      150.48       89.34     35.04 o 
  18   6  -5      155.17       85.58     38.22 o 
 -17   7  -5      711.98      725.01     83.38 o 
 -15   7  -5     2022.52     2023.33    119.29 o 
 -13   7  -5      448.54      503.27     62.15 o 
 -11   7  -5      453.23      407.74     53.13 o 
  -9   7  -5     1431.20     1348.36     68.21 o 
  -7   7  -5     4493.69     4692.49    115.07 o 
  -5   7  -5     2436.66     2163.98     69.82 o 
  -3   7  -5     7545.82     7324.01    149.01 o 
  -1   7  -5    18832.35    18166.49    301.20 o 
   1   7  -5     2287.57     2339.52     89.00 o 
   3   7  -5      755.42      826.56     39.51 o 
   5   7  -5     8329.64     7880.32    155.56 o 
   7   7  -5      939.67      853.38     53.69 o 
   9   7  -5     1235.85     1382.73     62.79 o 
  11   7  -5     3029.64     2994.70     94.92 o 
  13   7  -5     1705.71     1741.18     92.82 o 
  15   7  -5     2425.44     2584.31    100.98 o 
  17   7  -5     1421.35     1249.75     82.59 o 
  19   7  -5      932.25      875.65     76.13 o 
 -16   8  -5      559.73      544.55     75.10 o 
 -14   8  -5      665.39      832.10     82.65 o 
 -12   8  -5      442.59      439.46     59.64 o 
 -10   8  -5      557.79      577.89     87.68 o 
  -8   8  -5     2182.72     2132.34    201.29 o 
  -6   8  -5     3560.48     3298.58     96.61 o 
  -4   8  -5      985.12     1128.53     56.06 o 
  -2   8  -5     3362.43     3321.36     89.85 o 
   0   8  -5     4088.22     4410.17    116.62 o 
   2   8  -5     4318.93     4187.26     91.76 o 
   4   8  -5     4655.45     4486.13     95.22 o 
   6   8  -5     2244.25     2184.24     86.75 o 
   8   8  -5      750.37      751.59     85.97 o 
  10   8  -5     1847.06     1891.04     76.27 o 
  12   8  -5     1768.02     1740.19     80.09 o 
  14   8  -5      670.95      648.38     57.27 o 
  16   8  -5      254.24      163.50     46.18 o 
  18   8  -5       87.26       38.26     39.47 o 
 -17   9  -5      171.54      134.97     54.98 o 
 -15   9  -5      983.60     1088.23     96.24 o 
 -13   9  -5     1086.63     1068.34     98.77 o 
 -11   9  -5     1753.53     1921.18    108.45 o 
  -9   9  -5     3638.31     3644.23    132.41 o 
  -7   9  -5      403.15      446.17     60.41 o 
  -5   9  -5     4200.90     4186.86    111.66 o 
  -3   9  -5     3176.18     3320.12     99.00 o 
  -1   9  -5      958.48      982.83     53.29 o 
   1   9  -5     1397.04     1223.04     57.09 o 
   3   9  -5     6350.39     6115.45    135.66 o 
   5   9  -5     3778.94     3548.08     85.79 o 
   7   9  -5     2699.74     2418.99     97.68 o 
   9   9  -5     3558.83     3639.10    141.15 o 
  11   9  -5      338.70      483.74     57.73 o 
  13   9  -5      881.82      962.17     66.86 o 
  15   9  -5      653.16      687.70     61.81 o 
  17   9  -5      593.49      620.41     63.75 o 
 -16  10  -5      640.80      790.84     88.19 o 
 -14  10  -5     1528.49     1777.70    118.26 o 
 -12  10  -5      310.33      348.20     57.60 o 
 -10  10  -5      320.13      313.27     70.95 o 
  -8  10  -5      320.34      224.01     45.42 o 
  -6  10  -5      330.14      293.52     48.95 o 
  -4  10  -5     2936.03     3223.81    142.26 o 
  -2  10  -5     1987.60     2019.05     76.06 o 
   0  10  -5     4717.30     4478.06    198.55 o 
   2  10  -5     4318.67     4338.83     98.35 o 
   4  10  -5     2022.55     1986.53     64.95 o 
   6  10  -5      516.76      550.57     54.50 o 
   8  10  -5     1150.77     1340.76    149.66 o 
  10  10  -5       94.19      121.15     38.41 o 
  12  10  -5      535.10      382.39     54.92 o 
  14  10  -5     1566.50     1487.03    120.70 o 
  16  10  -5     1414.74     1615.17    110.37 o 
 -15  11  -5      594.42      725.47    111.18 o 
 -13  11  -5      816.72     1101.78     96.44 o 
 -11  11  -5      168.21      175.92     53.69 o 
  -9  11  -5      235.28      139.80     41.02 o 
  -7  11  -5      996.09      911.71     63.44 o 
  -5  11  -5       68.32       69.89     28.09 o 
  -3  11  -5     1394.92     1334.77     68.58 o 
  -1  11  -5     1406.22     1333.71     66.61 o 
   1  11  -5       75.40       85.05     22.98 o 
   3  11  -5     1988.75     1994.44     68.69 o 
   5  11  -5     5273.56     5159.04    132.98 o 
   7  11  -5      122.64      132.48     49.51 o 
   9  11  -5      860.56      986.80     67.59 o 
  11  11  -5      282.77      353.35     54.21 o 
  13  11  -5      400.44      452.81     71.89 o 
  15  11  -5      227.06      262.25     55.72 o 
 -14  12  -5     1569.40     1800.28    193.01 o 
 -12  12  -5     1015.79     1108.04     96.76 o 
 -10  12  -5      807.70      812.79     97.88 o 
  -8  12  -5     2929.71     3031.87    129.94 o 
  -6  12  -5      997.95     1041.20     68.02 o 
  -4  12  -5      601.74      509.37     48.94 o 
  -2  12  -5     2621.93     2371.97     86.92 o 
   0  12  -5     2710.07     2450.28     84.07 o 
   2  12  -5      609.66      562.17     54.48 o 
   4  12  -5     2420.38     2238.76     75.12 o 
   6  12  -5     2330.26     2298.10     91.40 o 
   8  12  -5      521.52      591.28     68.06 o 
  10  12  -5      422.34      499.60     54.08 o 
  12  12  -5      323.46      361.64     49.12 o 
  14  12  -5      452.61      467.29     68.36 o 
 -13  13  -5      245.05      338.32     66.51 o 
 -11  13  -5       47.66       77.84     47.71 o 
  -9  13  -5      575.62      345.68     58.41 o 
  -7  13  -5     1027.79     1084.14     72.97 o 
  -5  13  -5     2625.40     2756.57    102.47 o 
  -3  13  -5     2479.01     2548.36    119.69 o 
  -1  13  -5     1052.80      896.76     54.51 o 
   1  13  -5      427.02      387.74     37.88 o 
   3  13  -5      121.08      156.98     30.18 o 
   5  13  -5      989.06      926.13     79.85 o 
   7  13  -5      713.40      719.21     65.57 o 
   9  13  -5      722.44      699.24     71.51 o 
  11  13  -5      477.97      522.72     58.52 o 
  13  13  -5       33.71       19.88     38.10 o 
 -12  14  -5      198.53      171.01     57.74 o 
 -10  14  -5     1172.69     1101.33    106.06 o 
  -8  14  -5     1178.86     1205.65     96.20 o 
  -6  14  -5     1342.95     1461.57    137.80 o 
  -4  14  -5     1757.36     1778.94     87.91 o 
  -2  14  -5     1293.40     1187.63     63.85 o 
   0  14  -5      840.52     1040.09     59.34 o 
   2  14  -5     1392.36     1204.96     82.38 o 
   4  14  -5     1451.94     1422.47     79.61 o 
   6  14  -5     1615.42     1621.01     86.05 o 
   8  14  -5      907.49      811.85     66.81 o 
  10  14  -5     1315.74     1617.65     93.91 o 
  12  14  -5      757.84      693.64     69.27 o 
 -11  15  -5      256.53      137.75     56.54 o 
  -9  15  -5      148.36       46.54     45.46 o 
  -7  15  -5       95.75       66.47     44.30 o 
  -5  15  -5       62.10       32.51     34.52 o 
  -3  15  -5      176.02      195.13     41.39 o 
  -1  15  -5      451.10      420.93     47.13 o 
   1  15  -5      393.40      339.83     40.15 o 
   3  15  -5       14.38       17.52     31.16 o 
   5  15  -5      377.34      335.50     47.72 o 
   7  15  -5        4.57       22.24     34.67 o 
   9  15  -5       84.29       59.04     37.17 o 
  11  15  -5       31.88        7.21     39.94 o 
 -10  16  -5      473.74      425.37    103.25 o 
  -8  16  -5      666.34      831.76    109.23 o 
  -6  16  -5     1637.37     1682.39    100.34 o 
  -4  16  -5     1352.97     1492.84    215.31 o 
  -2  16  -5      555.76      642.08     60.47 o 
   0  16  -5      185.25      176.06     39.00 o 
   2  16  -5      316.17      457.75     69.65 o 
   4  16  -5     1937.21     1992.65    101.53 o 
   6  16  -5     1227.29     1076.85     79.30 o 
   8  16  -5      852.21      874.70     74.92 o 
  10  16  -5      479.49      525.24     59.93 o 
  -7  17  -5       71.81        0.00     43.91 o 
  -5  17  -5       42.04        7.82     36.55 o 
  -3  17  -5       20.60        3.25     35.63 o 
  -1  17  -5      179.86      141.51     39.58 o 
   1  17  -5      177.19      192.33     44.04 o 
   3  17  -5       50.16       14.06     37.32 o 
   5  17  -5       90.62       74.60     38.41 o 
   7  17  -5       32.73       48.12     38.98 o 
  -4  18  -5     1125.54     1028.16     95.06 o 
  -2  18  -5      348.71      475.15     70.94 o 
   0  18  -5      443.06      522.92     73.11 o 
   2  18  -5      574.95      606.30    102.16 o 
   4  18  -5      808.18      847.80    104.73 o 
   6  18  -5      863.26     1022.48     95.62 o 
 -20   0  -4     1686.41     1628.38    212.10 o 
 -18   0  -4      463.43      601.83    135.09 o 
 -16   0  -4     1933.34     1573.92    183.32 o 
 -14   0  -4     1535.15     1505.73    162.84 o 
 -12   0  -4     2928.22     3000.40    125.36 o 
 -10   0  -4     7539.97     7155.86    146.51 o 
  -8   0  -4    20277.62    21929.94    346.33 o 
  -6   0  -4     1005.55     1159.64     53.86 o 
  -4   0  -4    29490.77    31680.46    543.11 o 
  -2   0  -4     8138.20     7361.47    177.90 o 
   0   0  -4    13067.20    12185.08    376.76 o 
   6   0  -4    61542.82    64517.93   1850.33 o 
   8   0  -4    10536.58     9761.44    241.78 o 
  10   0  -4     4462.10     4462.65    143.39 o 
  12   0  -4     1226.02     1107.73     76.63 o 
  14   0  -4     4461.70     4484.83    162.52 o 
  16   0  -4     3239.89     3103.19    142.20 o 
  18   0  -4     3543.86     3672.66    243.22 o 
  20   0  -4      862.73      884.29    103.66 o 
 -19   1  -4      692.29      787.75    108.07 o 
 -17   1  -4       20.43        0.00     45.65 o 
 -15   1  -4     2019.61     1953.25    133.75 o 
 -13   1  -4     4496.67     4531.52    152.56 o 
 -11   1  -4       68.12       37.03     16.01 o 
  -9   1  -4     3076.48     3123.38     57.26 o 
  -7   1  -4     8321.13     8245.80    115.23 o 
  -5   1  -4    11481.70    12642.05    171.36 o 
  -3   1  -4     2082.53     2208.71     44.95 o 
  -1   1  -4     1871.74     1923.87     53.66 o 
   1   1  -4     4627.93     4900.01    104.28 o 
   5   1  -4     2556.44     2345.77     82.86 o 
   7   1  -4     2051.58     2035.21     64.84 o 
   9   1  -4     1037.68      968.92     43.08 o 
  11   1  -4      335.18      364.51     33.54 o 
  13   1  -4      483.83      463.64     40.66 o 
  15   1  -4     1006.08     1162.41     63.30 o 
  17   1  -4      270.63      213.92     42.14 o 
  19   1  -4       42.98       19.11     32.54 o 
 -20   2  -4      674.58      959.35    188.51 o 
 -18   2  -4      194.31      182.71     63.81 o 
 -16   2  -4      440.47      406.37     75.26 o 
 -14   2  -4     2192.21     1984.97     95.50 o 
 -12   2  -4     4338.41     4491.12    135.52 o 
 -10   2  -4     1099.95     1025.54     47.20 o 
  -8   2  -4     8934.30     9252.22    128.80 o 
  -6   2  -4    39621.47    43354.55    520.56 o 
  -4   2  -4     4964.54     4930.67     79.90 o 
  -2   2  -4     8773.64     7921.67    137.03 o 
   0   2  -4     6517.91     5899.19    102.09 o 
   2   2  -4     5084.49     4815.99    206.92 o 
   4   2  -4     7286.88     7215.94    255.67 o 
   6   2  -4    48518.72    49796.02    851.10 o 
   8   2  -4    12121.48    11648.48    237.48 o 
  10   2  -4     2533.30     2450.69     70.43 o 
  12   2  -4     2410.67     2352.08     74.07 o 
  14   2  -4     1115.09     1136.67    128.95 o 
  16   2  -4     1957.40     2010.57     87.26 o 
  18   2  -4      350.99      409.47     48.59 o 
  20   2  -4      771.43      814.59     69.27 o 
 -19   3  -4       92.49       95.59     61.97 o 
 -17   3  -4        6.29       13.22     47.33 o 
 -15   3  -4      663.02      681.07     65.93 o 
 -13   3  -4      214.22      236.78     54.04 o 
 -11   3  -4     1855.75     1933.82     64.54 o 
  -9   3  -4     5157.49     5096.28     92.65 o 
  -7   3  -4    10153.79    10984.96    156.31 o 
  -5   3  -4    10359.95    10783.27    151.75 o 
  -3   3  -4     1286.06     1366.30     42.97 o 
  -1   3  -4      674.88      653.82     30.09 o 
   1   3  -4      464.54      371.04     19.95 o 
   3   3  -4     5744.67     5481.25    203.55 o 
   5   3  -4     2630.53     2514.14     92.28 o 
   7   3  -4      138.04      213.01     23.50 o 
   9   3  -4      590.72      607.59     43.26 o 
  11   3  -4       25.51        1.15     16.12 o 
  13   3  -4       61.76       78.28     25.97 o 
  15   3  -4      132.33      134.95     33.39 o 
  17   3  -4       78.79      145.91     46.78 o 
  19   3  -4       55.41       74.35     35.17 o 
 -18   4  -4      523.59      347.82    114.87 o 
 -16   4  -4     1261.59     1310.32    119.12 o 
 -14   4  -4     7770.38     8224.53    187.37 o 
 -12   4  -4     2674.37     2778.84     92.76 o 
 -10   4  -4      384.95      356.98     27.99 o 
  -8   4  -4    11105.34    11713.32    170.00 o 
  -6   4  -4     4420.47     4130.75     74.34 o 
  -4   4  -4    15155.16    15514.34    250.94 o 
  -2   4  -4    13098.41    13706.94    195.71 o 
   0   4  -4    13486.14    13970.39    221.68 o 
   2   4  -4     5554.48     5790.83    129.15 o 
   4   4  -4     2497.29     2771.20    123.17 o 
   6   4  -4     3503.18     3543.60     94.95 o 
   8   4  -4     1461.64     1472.71     53.78 o 
  10   4  -4     2057.68     1745.06     63.32 o 
  12   4  -4     1373.11     1358.96     86.45 o 
  14   4  -4     1862.55     1940.57    141.36 o 
  16   4  -4     2477.79     2453.79     97.94 o 
  18   4  -4      673.05      699.84     61.12 o 
  20   4  -4      650.69      636.54     65.85 o 
 -19   5  -4      180.75       88.59     63.65 o 
 -17   5  -4       28.07       10.50     49.14 o 
 -15   5  -4       72.76       58.69     31.91 o 
 -13   5  -4     2366.17     2393.95     92.92 o 
 -11   5  -4      277.22      257.13     35.65 o 
  -9   5  -4     1529.42     1511.10     65.54 o 
  -7   5  -4      618.76      699.58     32.33 o 
  -5   5  -4      945.66     1032.17     62.48 o 
  -3   5  -4      749.38      664.86     47.99 o 
  -1   5  -4     2358.76     2250.48     73.99 o 
   1   5  -4     4711.38     4773.51     97.67 o 
   3   5  -4     4650.07     4774.63    134.14 o 
   5   5  -4     2858.69     2870.82    105.87 o 
   7   5  -4     4799.82     4748.01    105.66 o 
   9   5  -4     1943.13     1941.94     66.16 o 
  11   5  -4      363.30      314.68     35.24 o 
  13   5  -4      672.83      697.47     70.62 o 
  15   5  -4      446.28      440.59     47.47 o 
  17   5  -4      311.05      289.23     45.76 o 
  19   5  -4      212.94      210.97     45.72 o 
 -18   6  -4      239.92      187.66     69.78 o 
 -16   6  -4     1215.92     1353.14    112.66 o 
 -14   6  -4     2754.61     2678.61    102.78 o 
 -12   6  -4      602.59      693.94     69.99 o 
 -10   6  -4      179.50      250.25     29.65 o 
  -8   6  -4     4987.75     4911.35    131.91 o 
  -6   6  -4     8950.17     8424.50    141.34 o 
  -4   6  -4    11020.77    11312.17    200.23 o 
  -2   6  -4     9672.67     9757.14    176.26 o 
   0   6  -4     4843.80     5298.78    109.00 o 
   2   6  -4      644.41      496.75     28.70 o 
   4   6  -4     5515.03     5292.02    108.24 o 
   6   6  -4     2824.48     2861.48     87.17 o 
   8   6  -4      498.31      406.18     42.89 o 
  10   6  -4     2085.63     2088.05     87.39 o 
  12   6  -4     1715.22     1791.76     77.02 o 
  14   6  -4     2140.77     2232.93     89.15 o 
  16   6  -4     1572.25     1470.62     82.00 o 
  18   6  -4     1086.65     1335.14     89.37 o 
 -17   7  -4      452.88      475.81    152.85 o 
 -15   7  -4      545.85      549.69     76.77 o 
 -13   7  -4     1718.26     1698.48    101.66 o 
 -11   7  -4      521.84      614.38     51.24 o 
  -9   7  -4      381.73      475.49     33.05 o 
  -7   7  -4        7.71        9.11     15.68 o 
  -5   7  -4     1042.63     1174.30     71.13 o 
  -3   7  -4      604.37      717.99     60.63 o 
  -1   7  -4     2957.82     2939.04     76.28 o 
   1   7  -4     7853.75     8758.42    163.07 o 
   3   7  -4      367.49      482.61     30.03 o 
   5   7  -4     8856.21     8757.03    162.86 o 
   7   7  -4     5500.35     5367.53    177.82 o 
   9   7  -4     2129.31     2036.58     77.40 o 
  11   7  -4       60.03       29.65     22.73 o 
  13   7  -4     1139.57     1079.16     66.05 o 
  15   7  -4     1469.60     1422.84     79.29 o 
  17   7  -4      313.86      321.03     49.89 o 
  19   7  -4      602.28      557.60     63.71 o 
 -18   8  -4      439.19      250.48    115.65 o 
 -16   8  -4      648.10      573.88     73.85 o 
 -14   8  -4     1798.26     1817.96    191.73 o 
 -12   8  -4      568.46      624.34     72.98 o 
 -10   8  -4      523.14      513.49     54.31 o 
  -8   8  -4      975.18      890.96     55.59 o 
  -6   8  -4     5054.91     4984.85    133.13 o 
  -4   8  -4     2291.73     2293.46     73.29 o 
  -2   8  -4     7989.97     7915.40    157.28 o 
   0   8  -4     2355.49     2381.15     80.02 o 
   2   8  -4     4352.83     4015.99     86.44 o 
   4   8  -4     4984.31     5179.53    171.56 o 
   6   8  -4     8262.57     7987.37    136.33 o 
   8   8  -4      602.56      530.03     41.44 o 
  10   8  -4     3312.00     3072.19     93.60 o 
  12   8  -4     1981.98     1875.91    101.62 o 
  14   8  -4     2039.41     1975.11     89.50 o 
  16   8  -4     1873.54     1921.66     95.12 o 
  18   8  -4     1011.52      906.61     74.70 o 
 -17   9  -4      547.59      587.15     78.60 o 
 -15   9  -4      403.68      377.93     64.24 o 
 -13   9  -4      596.05      508.05     91.08 o 
 -11   9  -4      988.98      994.86     80.84 o 
  -9   9  -4     1087.02     1184.54     74.14 o 
  -7   9  -4     8621.31     8628.89    182.58 o 
  -5   9  -4     3342.03     3545.42     98.92 o 
  -3   9  -4     6453.89     6499.20    141.48 o 
  -1   9  -4     3655.86     3472.94     92.81 o 
   1   9  -4     1538.31     1439.66     51.93 o 
   3   9  -4      939.52      823.27     41.50 o 
   5   9  -4     2406.39     2347.49     89.45 o 
   7   9  -4     2496.95     2406.68     77.26 o 
   9   9  -4     1718.73     1642.77     70.02 o 
  11   9  -4     1604.81     1584.92    119.31 o 
  13   9  -4      753.81      705.54     66.36 o 
  15   9  -4      654.05      715.30     62.82 o 
  17   9  -4      207.70      232.13     58.33 o 
 -16  10  -4      287.14      322.43     65.50 o 
 -14  10  -4      765.14      847.60    124.42 o 
 -12  10  -4      866.34      864.50     80.92 o 
 -10  10  -4      818.20      906.03     64.93 o 
  -8  10  -4      332.74      280.80     38.50 o 
  -6  10  -4     2377.40     2540.17     97.94 o 
  -4  10  -4      950.66      983.44     57.80 o 
  -2  10  -4     1694.62     1797.32     70.08 o 
   0  10  -4      959.56     1088.40     67.20 o 
   2  10  -4     1248.98     1280.95     52.56 o 
   4  10  -4     1569.20     1692.37     58.17 o 
   6  10  -4     9361.41     8994.75    287.01 o 
   8  10  -4     2268.34     2057.40    111.63 o 
  10  10  -4      583.27      403.43     50.91 o 
  12  10  -4      473.31      387.03     46.10 o 
  14  10  -4      291.07      372.31     49.08 o 
  16  10  -4      411.67      419.53     55.38 o 
 -15  11  -4      664.28      643.20     80.61 o 
 -13  11  -4     2078.81     2297.21    127.12 o 
 -11  11  -4      596.39      619.30     70.45 o 
  -9  11  -4     1944.02     1848.20     86.90 o 
  -7  11  -4      587.02      622.10     52.79 o 
  -5  11  -4     3270.11     3229.62    129.87 o 
  -3  11  -4     1959.33     2179.18     79.66 o 
  -1  11  -4     3065.32     3106.97     82.29 o 
   1  11  -4     1518.60     1552.47     58.64 o 
   3  11  -4     3439.71     3453.60     85.89 o 
   5  11  -4     1963.65     1855.75     76.58 o 
   7  11  -4      241.79      215.34     41.94 o 
   9  11  -4      117.16       61.80     28.58 o 
  11  11  -4      461.84      389.11     54.58 o 
  13  11  -4     1919.41     1894.89    109.71 o 
  15  11  -4     1486.43     1508.99    106.41 o 
  17  11  -4      644.55      435.32     68.64 o 
 -14  12  -4      130.89      173.71     53.23 o 
 -12  12  -4      444.75      395.91     63.26 o 
 -10  12  -4      963.60     1026.63     88.24 o 
  -8  12  -4     3973.45     3740.28    116.99 o 
  -6  12  -4      341.17      347.92     43.85 o 
  -4  12  -4      120.77      103.74     31.81 o 
  -2  12  -4      307.28      333.55     34.98 o 
   0  12  -4     1486.66     1491.46     61.20 o 
   2  12  -4     1160.08     1266.81     75.54 o 
   4  12  -4      300.85      269.43     31.76 o 
   6  12  -4     1728.74     1730.43     80.02 o 
   8  12  -4      786.42      844.88     73.52 o 
  10  12  -4     2562.54     2786.00    103.26 o 
  12  12  -4      124.64      183.64     47.50 o 
  14  12  -4       74.43       60.96     43.13 o 
  16  12  -4      341.44      370.46     79.53 o 
 -13  13  -4      672.25      650.85     81.63 o 
 -11  13  -4      235.51      317.60     59.80 o 
  -9  13  -4      709.98      663.20     61.23 o 
  -7  13  -4     2837.40     2824.10    104.85 o 
  -5  13  -4     1824.63     1722.28     83.50 o 
  -3  13  -4     4314.11     4413.89    167.00 o 
  -1  13  -4     3126.74     2964.91     85.88 o 
   1  13  -4     2705.80     2723.85     79.69 o 
   3  13  -4     2797.72     3059.83    122.97 o 
   5  13  -4     1516.32     1629.53     79.40 o 
   7  13  -4      533.52      540.52     53.07 o 
   9  13  -4      751.37      869.99     77.36 o 
  11  13  -4      541.55      472.30     55.40 o 
  13  13  -4      495.71      468.69     67.78 o 
  15  13  -4      638.89      678.51     80.07 o 
 -12  14  -4       52.52       28.51     46.13 o 
 -10  14  -4      171.55      106.33     46.82 o 
  -8  14  -4      477.67      561.65     58.27 o 
  -6  14  -4     1407.98     1480.82     83.59 o 
  -4  14  -4     2517.23     2509.38     98.81 o 
  -2  14  -4      221.39      299.79     42.49 o 
   0  14  -4      960.85      946.64     56.25 o 
   2  14  -4       95.46       82.06     26.42 o 
   4  14  -4      294.41      282.17     44.46 o 
   6  14  -4      404.63      429.58     51.56 o 
   8  14  -4      304.03      362.32     51.20 o 
  10  14  -4      251.66      200.91     58.26 o 
  12  14  -4       47.69        0.00     34.60 o 
  14  14  -4       30.91        5.16     40.01 o 
 -11  15  -4      232.98      283.23     65.41 o 
  -9  15  -4      781.14      836.50    122.46 o 
  -7  15  -4     1213.64     1300.30     83.01 o 
  -5  15  -4     2316.48     2371.50    114.71 o 
  -3  15  -4      506.92      531.90     55.28 o 
  -1  15  -4      167.45      190.59     39.78 o 
   1  15  -4      479.58      572.42     47.13 o 
   3  15  -4      346.43      273.36     37.13 o 
   5  15  -4     3087.96     3172.14    109.60 o 
   7  15  -4     2782.97     2918.74    110.95 o 
   9  15  -4     1857.84     1908.85     86.72 o 
  11  15  -4      216.48      284.33     51.81 o 
  13  15  -4       50.62       35.07     41.29 o 
 -10  16  -4       96.75      106.43     52.68 o 
  -8  16  -4        3.01        0.00     35.55 o 
  -6  16  -4       41.44       24.56     50.56 o 
  -4  16  -4       39.90       30.36     33.50 o 
  -2  16  -4      401.46      229.44     44.71 o 
   0  16  -4      274.54      234.30     41.81 o 
   2  16  -4       24.41       39.25     27.95 o 
   4  16  -4       94.44       71.19     35.17 o 
   6  16  -4       75.92       76.07     36.10 o 
   8  16  -4      147.76       83.14     39.60 o 
  10  16  -4       68.09      119.71     38.34 o 
  -9  17  -4      305.01      379.63     83.49 o 
  -7  17  -4      828.44      735.22     83.99 o 
  -5  17  -4      324.61      348.90     75.87 o 
  -3  17  -4      713.59      711.42     77.41 o 
  -1  17  -4      358.49      347.98     57.38 o 
   1  17  -4      505.45      577.94     68.97 o 
   3  17  -4      589.13      547.89     69.34 o 
   5  17  -4     1548.64     1588.12    157.15 o 
   7  17  -4     1583.97     1792.09    116.12 o 
   9  17  -4     1268.59     1395.29    119.36 o 
  -6  18  -4      107.20       89.02     52.12 o 
  -4  18  -4       49.07       65.77     46.90 o 
  -2  18  -4       67.57        0.00     41.71 o 
   0  18  -4        5.92       44.74     44.03 o 
   2  18  -4       74.41      108.28     63.77 o 
   4  18  -4       48.14      107.51    114.48 o 
   6  18  -4       29.93       20.94     59.51 o 
  -1  19  -4      808.20      844.40    106.99 o 
   1  19  -4      324.66      432.76    127.31 o 
 -19   1  -3      428.49      401.36     87.09 o 
 -17   1  -3      221.56      186.69     66.09 o 
 -15   1  -3     2994.63     2909.64    183.06 o 
 -13   1  -3     7709.68     8022.95    149.02 o 
 -11   1  -3     8424.74     8434.66    125.47 o 
  -9   1  -3     1746.80     1782.40     43.91 o 
  -7   1  -3    23600.04    24429.83    265.58 o 
  -5   1  -3     7563.43     7008.84    114.70 o 
  -3   1  -3     5294.09     6292.28    142.47 o 
  -1   1  -3      354.48      741.20     34.30 o 
   1   1  -3     2600.77     3066.43    120.31 o 
   5   1  -3    37037.84    37023.27   1103.82 o 
   7   1  -3    34626.01    36741.88    768.50 o 
   9   1  -3     4297.11     3915.28    105.07 o 
  11   1  -3     4582.39     4351.25    124.63 o 
  13   1  -3      180.14      250.75     32.16 o 
  15   1  -3     1073.40     1075.24     61.78 o 
  17   1  -3     3454.83     3331.37     96.18 o 
  19   1  -3     1059.48      932.86     69.82 o 
  21   1  -3      751.82      800.34     72.15 o 
 -20   2  -3       66.69       75.62     60.73 o 
 -18   2  -3       48.18        5.37     52.74 o 
 -16   2  -3      768.73      842.60    143.52 o 
 -14   2  -3     1931.15     1827.55     68.98 o 
 -12   2  -3     6337.64     6669.47    119.84 o 
 -10   2  -3      317.22      324.56     23.75 o 
  -8   2  -3      482.55      512.99     25.21 o 
  -6   2  -3    17682.88    18684.79    238.32 o 
  -4   2  -3       65.72       20.49     12.09 o 
  -2   2  -3     9375.07     9083.62    170.84 o 
   0   2  -3     3802.11     2790.94     62.84 o 
   2   2  -3      116.76       80.90     24.37 o 
   4   2  -3     2769.09     2397.97    114.35 o 
   6   2  -3       59.28       15.34     16.45 o 
   8   2  -3      963.54      909.85     95.09 o 
  10   2  -3     3092.55     3516.23    103.37 o 
  12   2  -3      793.88      727.69     40.78 o 
  14   2  -3       91.96      101.35     24.80 o 
  16   2  -3     1534.42     1441.46     75.46 o 
  18   2  -3      308.90      240.96     41.50 o 
  20   2  -3       57.20       79.97     39.21 o 
 -19   3  -3     1695.50     1761.12    196.81 o 
 -17   3  -3      476.46      443.56    129.26 o 
 -15   3  -3     6097.23     6294.29    286.85 o 
 -13   3  -3     4180.22     4113.86     92.70 o 
 -11   3  -3      682.14      655.86     37.25 o 
  -9   3  -3      426.06      395.47     26.22 o 
  -7   3  -3    10472.99    11341.66    159.15 o 
  -5   3  -3    15175.70    15505.98    200.93 o 
  -3   3  -3     8027.60     7822.50    135.56 o 
  -1   3  -3    11278.86    10325.01    194.22 o 
   1   3  -3     6928.66     6178.69    126.43 o 
   3   3  -3     7657.81     8412.59    284.71 o 
   5   3  -3     2632.16     2681.89    130.17 o 
   7   3  -3    16521.64    16751.88    272.14 o 
   9   3  -3     1108.80     1005.20     47.91 o 
  11   3  -3     3803.75     3549.16     82.46 o 
  13   3  -3      346.29      278.71     34.80 o 
  15   3  -3     3090.94     2986.50     98.24 o 
  17   3  -3     1937.31     1922.66     88.80 o 
  19   3  -3     1167.93     1118.34     77.53 o 
 -20   4  -3       64.86       50.16     64.23 o 
 -18   4  -3      189.01      120.43    113.44 o 
 -16   4  -3      179.33      221.05     62.61 o 
 -14   4  -3     1017.13      956.96    106.55 o 
 -12   4  -3     1441.63     1429.84     81.95 o 
 -10   4  -3     2982.57     3117.37     72.15 o 
  -8   4  -3     2180.53     2361.91     54.78 o 
  -6   4  -3     8920.28     9336.55    134.74 o 
  -4   4  -3     2306.45     2210.80     64.11 o 
  -2   4  -3       61.42       65.14     14.20 o 
   0   4  -3     3282.06     3322.57    117.21 o 
   2   4  -3     4666.47     4565.43    131.35 o 
   4   4  -3     2204.84     1800.29    106.83 o 
   6   4  -3     7037.82     6914.34    132.00 o 
   8   4  -3     6978.40     7259.93    142.11 o 
  10   4  -3      830.59      894.15     48.75 o 
  12   4  -3      157.22      117.44     30.91 o 
  14   4  -3      270.09      189.09     33.00 o 
  16   4  -3      115.15      100.01     31.71 o 
  18   4  -3      146.50       16.96     43.41 o 
  20   4  -3      468.36      477.38     57.44 o 
 -19   5  -3      948.39      886.69    144.56 o 
 -17   5  -3     1859.02     1509.19    131.32 o 
 -15   5  -3     1659.69     1617.29    116.56 o 
 -13   5  -3      497.38      522.62     47.31 o 
 -11   5  -3     2063.22     1999.26     66.89 o 
  -9   5  -3       88.52       29.70     15.09 o 
  -7   5  -3     3352.73     3480.78     91.90 o 
  -5   5  -3     7209.13     7367.47    124.40 o 
  -3   5  -3    11006.79    11170.21    242.30 o 
  -1   5  -3    12657.08    12038.30    199.50 o 
   1   5  -3     1694.33     1370.74     81.25 o 
   3   5  -3     2922.37     2507.79     74.31 o 
   5   5  -3     1292.11     1046.26     97.24 o 
   7   5  -3    18969.89    19231.27    313.59 o 
   9   5  -3     3177.74     2989.41     82.87 o 
  11   5  -3     3111.78     2969.28     87.99 o 
  13   5  -3      448.21      346.15     39.31 o 
  15   5  -3     3418.92     3347.99    134.42 o 
  17   5  -3     3945.84     3897.62    124.66 o 
  19   5  -3      953.19      881.29     72.18 o 
 -18   6  -3      238.84      233.43     69.19 o 
 -16   6  -3      416.78      444.11     59.45 o 
 -14   6  -3     1571.03     1538.12     90.12 o 
 -12   6  -3      223.49      172.92     29.11 o 
 -10   6  -3       68.02       70.55     21.74 o 
  -8   6  -3       93.90      110.38     18.41 o 
  -6   6  -3      951.56      850.47     37.85 o 
  -4   6  -3     1268.71     1326.94     50.27 o 
  -2   6  -3     2064.11     2031.53     58.38 o 
   0   6  -3      717.41      666.78     34.62 o 
   2   6  -3     9800.35     9591.31    166.11 o 
   4   6  -3     9253.15     8255.65    277.32 o 
   6   6  -3     6713.42     6781.23    153.90 o 
   8   6  -3      208.19      155.29     24.10 o 
  10   6  -3     1124.18     1022.49     83.46 o 
  12   6  -3      610.16      641.34     70.35 o 
  14   6  -3      341.61      386.73     43.02 o 
  16   6  -3      440.09      377.47     47.78 o 
  18   6  -3      851.66      748.59     82.19 o 
  20   6  -3      152.05      188.14     50.11 o 
 -19   7  -3     1189.02     1207.88    130.45 o 
 -17   7  -3      665.02      644.84    100.77 o 
 -15   7  -3     1425.78     1257.49     79.33 o 
 -13   7  -3      748.95      799.11     54.27 o 
 -11   7  -3     1283.19     1311.22     59.55 o 
  -9   7  -3     2135.02     2172.98     89.11 o 
  -7   7  -3     9024.09     9317.16    160.30 o 
  -5   7  -3     6091.15     6435.12    115.58 o 
  -3   7  -3    11465.49    12006.53    210.54 o 
  -1   7  -3    14658.67    14629.97    333.73 o 
   1   7  -3     3414.49     3593.63     75.29 o 
   3   7  -3     1078.38     1147.62     68.97 o 
   5   7  -3     1019.20     1011.39     67.44 o 
   7   7  -3    15033.32    14889.93    258.62 o 
   9   7  -3     3131.29     2757.08     83.52 o 
  11   7  -3     2265.71     2230.61     78.52 o 
  13   7  -3      568.28      614.08     51.36 o 
  15   7  -3     2109.28     2104.16     93.08 o 
  17   7  -3     1838.11     1736.01     91.99 o 
  19   7  -3       37.11       52.01     39.64 o 
 -18   8  -3      599.82      574.86    145.46 o 
 -16   8  -3      421.05      414.70     63.38 o 
 -14   8  -3      607.29      600.58     65.80 o 
 -12   8  -3     1384.41     1499.63     67.84 o 
 -10   8  -3     1331.86     1406.28     74.46 o 
  -8   8  -3     3079.59     2975.00     90.35 o 
  -6   8  -3     5311.03     5369.59    107.95 o 
  -4   8  -3     5472.36     5700.91    126.80 o 
  -2   8  -3     3998.57     4404.99    103.49 o 
   0   8  -3     2050.68     2077.52     56.12 o 
   2   8  -3      243.40      183.23     20.98 o 
   4   8  -3     4718.03     4766.49    146.60 o 
   6   8  -3     4305.06     4077.47    183.91 o 
   8   8  -3     2770.06     2709.42     81.25 o 
  10   8  -3      723.44      800.89     52.64 o 
  12   8  -3      353.08      348.64     41.50 o 
  14   8  -3      452.08      413.91     46.89 o 
  16   8  -3      603.30      625.11     59.57 o 
  18   8  -3      545.60      541.75     78.66 o 
 -17   9  -3      108.96      169.33     62.70 o 
 -15   9  -3      812.36      934.61     86.53 o 
 -13   9  -3     2693.58     2630.23    126.61 o 
 -11   9  -3     1133.51     1087.31     67.87 o 
  -9   9  -3      481.74      530.87     48.92 o 
  -7   9  -3     8483.20     8684.79    187.94 o 
  -5   9  -3      498.88      537.84     42.74 o 
  -3   9  -3     3149.20     3335.10     89.87 o 
  -1   9  -3     2049.98     1981.24    115.05 o 
   1   9  -3     5464.62     5643.76    108.46 o 
   3   9  -3     2902.67     2794.49     73.85 o 
   5   9  -3     2118.54     1996.93     55.75 o 
   7   9  -3     3215.87     2984.96    136.09 o 
   9   9  -3     3590.90     3378.42     98.20 o 
  11   9  -3     4321.84     4664.83    125.16 o 
  13   9  -3      137.02      143.57     35.08 o 
  15   9  -3      196.20      177.54     50.56 o 
  17   9  -3      658.68      649.51     65.05 o 
 -16  10  -3      798.90      746.85     83.53 o 
 -14  10  -3      600.40      791.82     79.37 o 
 -12  10  -3     1044.51     1237.73     77.28 o 
 -10  10  -3     1008.82      962.14    106.55 o 
  -8  10  -3      518.69      723.99     55.05 o 
  -6  10  -3     2355.73     2266.78    101.24 o 
  -4  10  -3     3605.29     3648.99    100.25 o 
  -2  10  -3     3606.03     3554.28     96.73 o 
   0  10  -3     3086.53     2908.89     72.95 o 
   2  10  -3     3752.78     3932.98     88.02 o 
   4  10  -3     1445.78     1589.77     81.91 o 
   6  10  -3      552.32      665.92     52.12 o 
   8  10  -3     1794.04     1667.17     71.32 o 
  10  10  -3     1694.56     1587.04     76.61 o 
  12  10  -3      462.14      500.89     50.19 o 
  14  10  -3      855.17      724.64     72.97 o 
  16  10  -3     1256.54     1398.95     93.92 o 
  18  10  -3      338.14      376.65     58.25 o 
 -15  11  -3      469.98      426.94     68.74 o 
 -13  11  -3     1270.12     1501.39    103.93 o 
 -11  11  -3      551.69      666.50     59.01 o 
  -9  11  -3      394.64      297.86     64.67 o 
  -7  11  -3      216.72      261.33     37.31 o 
  -5  11  -3      158.07      108.34     29.63 o 
  -3  11  -3     1572.40     1510.80     68.40 o 
  -1  11  -3     1484.50     1459.45     58.92 o 
   1  11  -3     1543.34     1608.74     57.06 o 
   3  11  -3      352.05      356.25     31.64 o 
   5  11  -3     1903.84     1995.16     63.31 o 
   7  11  -3     1160.22     1229.62    173.03 o 
   9  11  -3      313.13      313.46     45.78 o 
  11  11  -3     1747.31     1773.12     82.93 o 
  13  11  -3       13.19        0.00     28.45 o 
  15  11  -3       95.29      100.77     40.53 o 
  17  11  -3      475.78      331.99     55.12 o 
 -16  12  -3      752.27      820.38     97.43 o 
 -14  12  -3      916.24      807.71     86.39 o 
 -12  12  -3      539.24      616.47     85.78 o 
 -10  12  -3     1215.46     1459.41    125.79 o 
  -8  12  -3      227.60      156.87     47.19 o 
  -6  12  -3     2747.59     2678.22     94.92 o 
  -4  12  -3     5071.33     4975.06    128.48 o 
  -2  12  -3     3341.84     3191.22     84.21 o 
   0  12  -3     3959.76     3977.49     94.07 o 
   2  12  -3     1517.39     1627.80     60.29 o 
   4  12  -3      498.43      374.87     37.10 o 
   6  12  -3     3169.70     2852.15     94.58 o 
   8  12  -3     3834.35     3975.71    116.96 o 
  10  12  -3     3094.22     3415.37    115.41 o 
  12  12  -3     1140.66     1139.24     87.46 o 
  14  12  -3      815.66      809.60     82.63 o 
  16  12  -3      948.54      918.08     93.42 o 
 -15  13  -3       61.17       40.24     49.13 o 
 -13  13  -3      202.26      207.56     56.62 o 
 -11  13  -3      499.80      449.42     54.61 o 
  -9  13  -3      905.88      942.36     71.27 o 
  -7  13  -3     2325.51     2210.55     94.68 o 
  -5  13  -3      805.35      775.38     96.19 o 
  -3  13  -3      903.23      999.70     63.49 o 
  -1  13  -3     1049.06     1049.61     63.26 o 
   1  13  -3      287.63      277.77     32.19 o 
   3  13  -3     2329.88     2471.04     75.19 o 
   5  13  -3     3413.64     3715.06    109.74 o 
   7  13  -3     3779.53     3753.69    135.21 o 
   9  13  -3      590.04      600.30     55.54 o 
  11  13  -3      528.76      577.06     57.66 o 
  13  13  -3      110.80       67.49     43.26 o 
  15  13  -3       59.27       93.73     62.00 o 
 -14  14  -3      465.31      445.06    146.84 o 
 -12  14  -3     1246.66     1369.41    106.55 o 
 -10  14  -3     1681.68     1815.05    121.07 o 
  -8  14  -3     1670.79     1672.14     88.82 o 
  -6  14  -3      341.53      389.63     59.81 o 
  -4  14  -3     1895.33     1615.44     82.07 o 
  -2  14  -3     1968.24     1964.39     85.75 o 
   0  14  -3      636.63      581.49     51.78 o 
   2  14  -3      320.57      418.75     38.41 o 
   4  14  -3      818.59      815.10     59.93 o 
   6  14  -3     2070.33     2037.68     89.19 o 
   8  14  -3     1095.53     1246.24     88.68 o 
  10  14  -3      542.61      559.41     57.99 o 
  12  14  -3      354.13      469.21     57.04 o 
  14  14  -3      600.35      594.82     66.12 o 
 -13  15  -3      103.26      111.65     51.47 o 
 -11  15  -3      134.98      170.23     47.40 o 
  -9  15  -3        6.22       11.47     34.88 o 
  -7  15  -3      601.72      424.17     66.08 o 
  -5  15  -3       84.36        0.00     30.22 o 
  -3  15  -3       64.59       73.32     31.99 o 
  -1  15  -3      240.24      165.06     37.69 o 
   1  15  -3      282.79      281.77     36.30 o 
   3  15  -3       95.17      134.91     29.99 o 
   5  15  -3      267.87      291.94     43.34 o 
   7  15  -3      216.31      183.86     41.32 o 
   9  15  -3        0.47        4.20     28.16 o 
  11  15  -3      305.00      219.32     48.28 o 
  13  15  -3      138.13      126.72     45.64 o 
 -10  16  -3      526.94      694.57     80.83 o 
  -8  16  -3      900.46      982.35    117.56 o 
  -6  16  -3     1158.04     1350.56     99.74 o 
  -4  16  -3      543.45      517.10     65.75 o 
  -2  16  -3      446.54      564.67     78.27 o 
   0  16  -3      551.69      538.43     63.67 o 
   2  16  -3     1366.87     1477.29     92.63 o 
   4  16  -3     2019.50     2282.33    118.14 o 
   6  16  -3     2303.55     2357.72    165.15 o 
   8  16  -3     1005.13     1099.42     91.21 o 
  10  16  -3      453.39      382.58     84.32 o 
  12  16  -3       11.61        5.33     59.44 o 
  -9  17  -3       25.20        9.58     47.88 o 
  -7  17  -3      223.89      176.04     54.70 o 
  -5  17  -3      147.56      124.02     48.89 o 
  -3  17  -3      467.51      549.19     69.99 o 
  -1  17  -3      200.69      127.56     46.52 o 
   1  17  -3      106.21       84.59     40.70 o 
   3  17  -3       70.29       84.51     57.22 o 
   5  17  -3       67.09       12.54     45.65 o 
   7  17  -3        1.30       52.45     54.07 o 
   9  17  -3       18.39       74.53     60.21 o 
  -6  18  -3      592.45      658.33     97.48 o 
  -4  18  -3     1110.23     1047.69     94.76 o 
  -2  18  -3     1369.18     1650.91    134.12 o 
   0  18  -3      488.55      497.01    112.15 o 
   2  18  -3      577.14      675.21    156.10 o 
   4  18  -3      926.70     1084.12    185.14 o 
   6  18  -3      876.33      859.91    109.71 o 
   8  18  -3      601.47      643.47    198.10 o 
  -3  19  -3      105.47      167.04     79.86 o 
  -1  19  -3       47.89       56.63     62.62 o 
   1  19  -3      188.27      132.85     61.87 o 
   3  19  -3      163.43      215.47    120.57 o 
 -20   0  -2      114.69      101.64     87.12 o 
 -18   0  -2      719.12     1224.39    175.02 o 
 -16   0  -2     4124.69     3846.56    172.89 o 
 -14   0  -2    12743.12    13311.34    423.82 o 
 -12   0  -2    10493.38    11135.86    295.11 o 
 -10   0  -2    10992.48    10573.00    217.48 o 
  -8   0  -2      755.93      966.85     45.75 o 
  -6   0  -2      161.67      131.51     19.85 o 
  -4   0  -2     7619.74     8439.11    338.25 o 
  -2   0  -2   267017.16   259247.92   7112.74 o 
   0   0  -2    15316.17    13074.98    380.65 o 
   6   0  -2    47184.51    45624.10   1323.70 o 
   8   0  -2    21443.44    22678.77    717.21 o 
  10   0  -2      816.44      852.67     61.20 o 
  12   0  -2     2653.12     2584.53    123.30 o 
  14   0  -2      464.99      454.57     60.39 o 
  16   0  -2     9206.94     8836.72    623.87 o 
  18   0  -2     3326.32     3659.37    197.84 o 
  20   0  -2     1381.91     1352.63    162.54 o 
 -19   1  -2      160.69      137.47     64.35 o 
 -17   1  -2      280.27      167.89     76.67 o 
 -15   1  -2     3266.92     3383.49    107.95 o 
 -13   1  -2      915.69      948.11     49.00 o 
 -11   1  -2     2381.57     2531.81     59.59 o 
  -9   1  -2      461.39      529.66     25.74 o 
  -7   1  -2      269.86      258.97     20.79 o 
  -5   1  -2     3437.18     3286.32     56.58 o 
  -3   1  -2     8141.79     8360.42    158.77 o 
  -1   1  -2     2564.18     3151.61     78.19 o 
   7   1  -2     2206.13     2205.29     83.61 o 
   9   1  -2     2586.01     2669.71     82.41 o 
  11   1  -2      229.49      269.32     35.45 o 
  13   1  -2      504.90      443.94     39.63 o 
  15   1  -2      770.70      701.41     52.88 o 
  17   1  -2      318.63      215.46     35.34 o 
  19   1  -2      146.16      126.31     39.55 o 
  21   1  -2       27.69       61.11     35.83 o 
 -20   2  -2      602.24      590.16     98.78 o 
 -18   2  -2      606.17      719.69    139.24 o 
 -16   2  -2     1119.39     1201.29     75.52 o 
 -14   2  -2     1909.69     1941.05     83.45 o 
 -12   2  -2     2014.30     1996.13     64.32 o 
 -10   2  -2     6809.87     6958.23    105.93 o 
  -8   2  -2     7571.01     7997.75    122.94 o 
  -6   2  -2     9799.65    10341.88    143.70 o 
  -4   2  -2    13199.36    12916.75    373.26 o 
  -2   2  -2     6683.50     6643.34    127.08 o 
   0   2  -2    17563.93    17035.72    502.77 o 
   2   2  -2     9074.06     9796.45    308.56 o 
   4   2  -2    14165.62    14074.31    447.03 o 
   6   2  -2    17116.73    16882.06    310.79 o 
   8   2  -2    31216.15    30733.99    471.49 o 
  10   2  -2     9367.60     9294.69    155.43 o 
  12   2  -2     2150.75     2218.83     64.42 o 
  14   2  -2     1611.74     1528.43     61.45 o 
  16   2  -2     1609.89     1600.54     68.27 o 
  18   2  -2     3518.14     3831.93    144.67 o 
  20   2  -2      914.58     1098.76     78.70 o 
 -19   3  -2       20.97       34.95     57.19 o 
 -17   3  -2      421.23      355.20     58.59 o 
 -15   3  -2      477.31      443.09     49.87 o 
 -13   3  -2     5826.80     5860.04    124.08 o 
 -11   3  -2     1673.11     1764.01     54.94 o 
  -9   3  -2     2329.21     2278.94     55.99 o 
  -7   3  -2     4286.48     4617.80     88.48 o 
  -5   3  -2      739.23      854.89     40.40 o 
  -3   3  -2       10.51       23.30     14.86 o 
  -1   3  -2     1154.44     1177.94     38.80 o 
   1   3  -2     2502.05     1857.98     50.29 o 
   3   3  -2      379.58      517.81     51.08 o 
   5   3  -2     1049.74      946.56     62.88 o 
   7   3  -2     9480.48     9342.15    165.94 o 
   9   3  -2     2805.94     2885.67     76.93 o 
  11   3  -2      211.09      218.17     24.84 o 
  13   3  -2       75.84       52.47     20.72 o 
  15   3  -2       13.93       11.94     24.57 o 
  17   3  -2      932.34      952.30     67.01 o 
  19   3  -2      301.28      348.11     48.89 o 
 -20   4  -2      894.68      819.56    220.27 o 
 -18   4  -2     1081.64     1311.89    129.54 o 
 -16   4  -2     2715.40     2701.82    107.15 o 
 -14   4  -2     4819.22     4675.60    113.58 o 
 -12   4  -2     4574.00     4863.65    109.51 o 
 -10   4  -2     2950.60     2917.64     75.34 o 
  -8   4  -2     1885.30     1680.39     51.00 o 
  -6   4  -2    33904.20    34314.54    459.98 o 
  -4   4  -2     9628.10     9731.08    167.31 o 
  -2   4  -2    23384.82    25599.53    380.69 o 
   0   4  -2      707.76     1059.44     39.44 o 
   2   4  -2     3724.88     3428.56    101.37 o 
   4   4  -2     1354.22     1315.67     85.31 o 
   6   4  -2      456.76      440.43     28.96 o 
   8   4  -2     9948.30     9646.94    178.31 o 
  10   4  -2     6722.06     6319.12    134.08 o 
  12   4  -2     8814.40     8760.16    178.03 o 
  14   4  -2      477.17      514.08     48.51 o 
  16   4  -2     1910.97     1859.42     85.27 o 
  18   4  -2     1881.51     1945.79     93.85 o 
  20   4  -2      410.28      414.51     55.12 o 
 -19   5  -2        2.73        0.00     52.82 o 
 -17   5  -2       82.28      156.80     57.00 o 
 -15   5  -2     1551.51     1603.68     79.41 o 
 -13   5  -2       36.60       27.97     22.49 o 
 -11   5  -2     1496.73     1558.91     88.06 o 
  -9   5  -2      154.88      131.11     25.55 o 
  -7   5  -2      378.97      393.07     31.09 o 
  -5   5  -2      851.14      806.80     33.17 o 
  -3   5  -2     2184.41     2069.24     55.74 o 
  -1   5  -2     6653.05     6508.99    118.65 o 
   1   5  -2     1028.29     1150.07     44.28 o 
   3   5  -2      271.72      267.33     47.97 o 
   5   5  -2     1782.30     1939.25     78.91 o 
   7   5  -2     6164.49     5868.89    120.05 o 
   9   5  -2     4496.10     4345.52    103.74 o 
  11   5  -2      856.67      848.19     51.10 o 
  13   5  -2      105.43       47.79     23.71 o 
  15   5  -2      445.77      353.76     42.73 o 
  17   5  -2     1595.78     1670.14     98.10 o 
  19   5  -2      839.93      882.65     72.42 o 
 -18   6  -2      589.68      463.23    135.22 o 
 -16   6  -2      433.72      454.11     59.70 o 
 -14   6  -2     1472.64     1499.23     76.29 o 
 -12   6  -2     4674.23     4695.89    110.28 o 
 -10   6  -2     1173.21     1100.28     51.09 o 
  -8   6  -2     1645.02     1456.54     52.04 o 
  -6   6  -2    21380.79    22128.97    314.87 o 
  -4   6  -2    12221.06    11917.62    181.91 o 
  -2   6  -2     8129.24     8878.96    157.36 o 
   0   6  -2     4536.99     4316.47     89.76 o 
   2   6  -2      446.58      484.09     69.68 o 
   4   6  -2      839.21      821.34     55.23 o 
   6   6  -2     3380.99     3298.00     81.00 o 
   8   6  -2     2067.45     2216.87    124.37 o 
  10   6  -2     5157.96     4810.33    116.85 o 
  12   6  -2     9588.50     9731.29    198.16 o 
  14   6  -2      415.46      377.03     42.81 o 
  16   6  -2     1019.35     1088.89     72.30 o 
  18   6  -2     1031.81     1015.63     76.33 o 
  20   6  -2      698.80      639.63     93.04 o 
 -19   7  -2      278.31      358.35    108.39 o 
 -17   7  -2      675.78      544.34     91.35 o 
 -15   7  -2     1504.41     1710.41     84.91 o 
 -13   7  -2      963.37     1076.04     59.94 o 
 -11   7  -2     1404.69     1509.42     63.14 o 
  -9   7  -2      209.36      210.81     26.37 o 
  -7   7  -2      799.25      843.38     41.66 o 
  -5   7  -2     1488.38     1420.22     45.63 o 
  -3   7  -2    11831.91    11705.00    204.43 o 
  -1   7  -2     4891.12     5063.82    104.73 o 
   1   7  -2    18322.59    18750.90    296.78 o 
   3   7  -2     9996.04    10861.58    185.76 o 
   5   7  -2     5219.12     5070.27    144.85 o 
   7   7  -2     2418.84     2132.44     72.01 o 
   9   7  -2     6207.94     5839.25    131.85 o 
  11   7  -2     2018.03     2056.04     76.48 o 
  13   7  -2      325.31      241.59     37.24 o 
  15   7  -2      653.50      585.87     60.41 o 
  17   7  -2     1018.15      978.52     73.30 o 
  19   7  -2      130.20      117.89     42.49 o 
 -18   8  -2      308.47      457.69     90.40 o 
 -16   8  -2     1523.33     1565.36    162.14 o 
 -14   8  -2     2253.54     2248.43     86.69 o 
 -12   8  -2     2331.94     2355.16     90.11 o 
 -10   8  -2     1461.35     1596.01     77.38 o 
  -8   8  -2      478.02      452.71     35.08 o 
  -6   8  -2     5283.89     5402.13    133.70 o 
  -4   8  -2     5374.97     5343.59    103.23 o 
  -2   8  -2    26487.92    27985.01    387.15 o 
   0   8  -2     2033.36     1954.43     52.58 o 
   2   8  -2     4690.23     4664.87     89.62 o 
   4   8  -2     3283.32     2981.37     98.28 o 
   6   8  -2     6033.64     6213.93    151.11 o 
   8   8  -2     6264.61     6335.13    138.51 o 
  10   8  -2      800.21      686.86     49.36 o 
  12   8  -2     4429.40     4436.23    142.52 o 
  14   8  -2       28.18        0.00     27.40 o 
  16   8  -2      739.73      579.54     70.89 o 
  18   8  -2      722.73      768.49     69.91 o 
 -17   9  -2      481.08      419.19    120.70 o 
 -15   9  -2      300.74      207.14     38.65 o 
 -13   9  -2      477.48      518.05     47.18 o 
 -11   9  -2      277.86      363.62     38.07 o 
  -9   9  -2     4053.88     4358.99    116.21 o 
  -7   9  -2     1962.86     2169.33     89.59 o 
  -5   9  -2     7655.62     7970.71    141.89 o 
  -3   9  -2     6235.70     6589.20    118.95 o 
  -1   9  -2     2900.50     3116.07     83.49 o 
   1   9  -2     1843.09     2390.56     73.65 o 
   3   9  -2      386.42      352.15     27.04 o 
   5   9  -2     3970.65     3737.01     94.02 o 
   7   9  -2     5553.50     5514.75    125.98 o 
   9   9  -2     3558.64     3425.00    123.21 o 
  11   9  -2     1931.21     1908.73     80.51 o 
  13   9  -2      119.26      122.03     35.22 o 
  15   9  -2      444.75      475.13     53.29 o 
  17   9  -2       40.60       33.75     36.66 o 
 -18  10  -2      214.92      310.88    134.44 o 
 -16  10  -2      558.22      459.18     82.07 o 
 -14  10  -2      126.16       67.99     43.66 o 
 -12  10  -2      135.99       96.70     32.92 o 
 -10  10  -2       16.90       36.94     27.26 o 
  -8  10  -2     3194.03     3424.38     89.92 o 
  -6  10  -2      882.96     1085.28     57.01 o 
  -4  10  -2      343.81      367.98     34.46 o 
  -2  10  -2     6989.31     7103.95    130.74 o 
   0  10  -2     8550.57     9103.13    174.64 o 
   2  10  -2     2062.75     2208.84     74.58 o 
   4  10  -2     3855.99     3931.33     77.58 o 
   6  10  -2     3823.83     3921.01    102.61 o 
   8  10  -2     8780.67     8974.79    237.21 o 
  10  10  -2     2027.44     1956.79     81.66 o 
  12  10  -2     1201.53     1049.72     67.48 o 
  14  10  -2      293.93      241.89     42.26 o 
  16  10  -2      534.80      622.72     62.49 o 
  18  10  -2      653.66      621.35     67.81 o 
 -17  11  -2      558.34      648.25    152.73 o 
 -15  11  -2     1027.23     1088.47     95.25 o 
 -13  11  -2     1550.11     1677.54     91.60 o 
 -11  11  -2     1973.39     1888.84    118.08 o 
  -9  11  -2     1183.94     1017.69     65.63 o 
  -7  11  -2     4555.99     4167.43    116.11 o 
  -5  11  -2     2523.28     2597.14     84.70 o 
  -3  11  -2     6433.16     6447.40    124.40 o 
  -1  11  -2     5986.56     6462.75    124.07 o 
   1  11  -2     1080.23     1217.52     59.55 o 
   3  11  -2     1105.92     1021.04     46.47 o 
   5  11  -2      905.66      836.13     51.16 o 
   7  11  -2     3568.34     3481.63    121.78 o 
   9  11  -2     1335.73     1349.94     69.53 o 
  11  11  -2     2635.27     2499.37     94.10 o 
  13  11  -2      632.97      592.81     96.22 o 
  15  11  -2      440.02      394.57     53.94 o 
  17  11  -2      786.49      865.43     75.80 o 
 -16  12  -2       16.59       26.90     50.86 o 
 -14  12  -2      696.45      604.50     88.44 o 
 -12  12  -2     1501.72     1617.85     90.80 o 
 -10  12  -2     1632.43     1789.07     89.22 o 
  -8  12  -2      150.30      124.08     32.25 o 
  -6  12  -2     1895.47     1849.01     81.34 o 
  -4  12  -2       87.17       83.06     27.48 o 
  -2  12  -2     1004.98     1043.21     49.92 o 
   0  12  -2       53.85       36.00     18.87 o 
   2  12  -2     1091.40     1204.69     51.83 o 
   4  12  -2     1232.52     1315.16     54.75 o 
   6  12  -2      887.91      818.35     66.67 o 
   8  12  -2      704.78      757.02     50.02 o 
  10  12  -2      268.30      243.89     39.51 o 
  12  12  -2      526.44      499.50     53.10 o 
  14  12  -2       73.93       76.98     49.10 o 
  16  12  -2      284.23      325.53     53.33 o 
 -15  13  -2      806.85      840.60    107.57 o 
 -13  13  -2     1540.99     1545.36     94.88 o 
 -11  13  -2     1367.84     1412.45     85.63 o 
  -9  13  -2       55.25       96.30     34.69 o 
  -7  13  -2     1779.85     1565.00     82.15 o 
  -5  13  -2     7744.27     8077.86    178.91 o 
  -3  13  -2     4771.43     4521.97    167.37 o 
  -1  13  -2     1718.85     2093.72    155.32 o 
   1  13  -2      596.29      525.55     53.74 o 
   3  13  -2      979.60     1122.41    122.42 o 
   5  13  -2     1260.69     1385.63     99.29 o 
   7  13  -2     1234.80     1181.67     81.14 o 
   9  13  -2     1940.89     1987.82     88.15 o 
  11  13  -2     1483.02     1540.89     83.99 o 
  13  13  -2      254.30      292.46     56.77 o 
  15  13  -2      434.62      385.10     58.77 o 
 -14  14  -2      226.45      109.03     59.07 o 
 -12  14  -2      775.86      712.29     98.02 o 
 -10  14  -2      722.53      695.94     64.71 o 
  -8  14  -2     1013.40     1287.11     79.23 o 
  -6  14  -2      216.52      350.61     44.90 o 
  -4  14  -2      853.79      762.99     69.98 o 
  -2  14  -2     1139.85      924.15     84.91 o 
   0  14  -2     1400.97     1225.56     67.30 o 
   2  14  -2     1930.22     2066.33     94.24 o 
   4  14  -2      112.62      103.14     33.94 o 
   6  14  -2      199.09      181.79     62.84 o 
   8  14  -2       53.91       40.45     31.07 o 
  10  14  -2       89.22       68.94     32.16 o 
  12  14  -2      626.26      747.52     68.30 o 
  14  14  -2       56.46      136.40     53.55 o 
 -13  15  -2      916.75      901.73     99.83 o 
 -11  15  -2     1179.69     1313.01    115.25 o 
  -9  15  -2      495.85      596.81     73.37 o 
  -7  15  -2      878.33     1048.08     88.17 o 
  -5  15  -2       49.04      151.79     41.31 o 
  -3  15  -2      658.18      666.42     87.57 o 
  -1  15  -2     1482.69     1425.74     91.89 o 
   1  15  -2     2871.51     2982.53    118.46 o 
   3  15  -2     2386.80     2750.13     94.34 o 
   5  15  -2     2353.66     2186.22    228.54 o 
   7  15  -2     2050.86     2021.40    108.96 o 
   9  15  -2      937.09      824.77    122.65 o 
  11  15  -2      504.19      572.28    181.64 o 
  13  15  -2      244.92      220.56     77.53 o 
 -12  16  -2      124.22      163.66     60.37 o 
 -10  16  -2       33.63        1.74     44.65 o 
  -8  16  -2       86.51      112.14     47.76 o 
  -6  16  -2      163.60       63.01     44.21 o 
  -4  16  -2       88.02      160.95     43.95 o 
  -2  16  -2      201.69      213.97     48.50 o 
   0  16  -2       16.19       33.92     36.53 o 
   2  16  -2        8.39        3.04     40.23 o 
   4  16  -2       12.54       77.60     47.47 o 
   6  16  -2      125.10      127.22     58.21 o 
   8  16  -2       78.35       84.99     56.76 o 
  10  16  -2      102.93       68.97     57.02 o 
  12  16  -2      213.14      176.12     77.92 o 
  -9  17  -2      855.14      922.39     93.27 o 
  -7  17  -2      335.33      282.12    108.12 o 
  -5  17  -2      108.84      131.38     47.85 o 
  -3  17  -2      696.10      587.84     87.15 o 
  -1  17  -2     1675.68     1640.04    128.99 o 
   1  17  -2     2219.91     2506.39    148.09 o 
   3  17  -2     1369.15      933.46    165.17 o 
   5  17  -2     1372.23     1479.53    124.47 o 
   7  17  -2     1698.02     1880.92    142.60 o 
   9  17  -2      826.22      984.25    114.81 o 
  -8  18  -2      257.07      328.13     81.96 o 
  -6  18  -2      164.20      128.28    114.35 o 
  -4  18  -2      121.96       50.63    101.38 o 
  -2  18  -2      137.00       26.90     54.34 o 
   0  18  -2       63.64      106.04     58.88 o 
   2  18  -2       57.51       54.09     51.20 o 
   4  18  -2       48.37        0.00     82.46 o 
   6  18  -2      165.58       57.30     97.50 o 
   8  18  -2       80.20       62.76     61.50 o 
  -5  19  -2      375.54      449.64     88.72 o 
  -3  19  -2     1082.63     1094.47    119.61 o 
  -1  19  -2     1083.78     1016.02    164.39 o 
   1  19  -2      432.40      492.22     85.87 o 
   3  19  -2      146.05      245.29    113.57 o 
   5  19  -2      179.46      120.83    103.20 o 
 -21   1  -1       67.89       26.43     62.07 o 
 -19   1  -1      781.15      829.38     73.44 o 
 -17   1  -1      357.76      357.98     48.61 o 
 -15   1  -1     5951.64     5858.26    152.39 o 
 -13   1  -1    10684.29    10779.27    359.70 o 
 -11   1  -1     8814.06     9199.58    158.85 o 
  -9   1  -1     1209.00     1175.17     42.60 o 
  -7   1  -1      455.77      298.12     22.77 o 
  -5   1  -1    15124.09    14172.96    224.92 o 
  -3   1  -1    10877.62    13224.34    401.13 o 
  -1   1  -1    16353.06    19246.48    548.15 o 
   7   1  -1     2508.58     2249.81    120.96 o 
   9   1  -1     3663.95     3501.23     97.17 o 
  11   1  -1     6300.06     5942.88    128.38 o 
  13   1  -1     9146.76     9468.91    188.74 o 
  15   1  -1      378.10      284.15     38.33 o 
  17   1  -1     1996.04     1907.29    116.51 o 
  19   1  -1     2216.43     2082.69     87.14 o 
  21   1  -1     1340.49     1411.73     80.07 o 
 -20   2  -1       73.86        0.00     61.19 o 
 -18   2  -1       50.92        0.00     32.92 o 
 -16   2  -1       59.16       62.26     35.82 o 
 -14   2  -1     3184.77     3193.70    136.68 o 
 -12   2  -1      327.10      364.70     54.49 o 
 -10   2  -1     1418.68     1474.47     69.97 o 
  -8   2  -1     1275.93     1245.30     37.91 o 
  -6   2  -1     3729.10     3913.82    127.52 o 
  -4   2  -1     7199.07     6022.55    106.94 o 
  -2   2  -1     1546.62     2395.89     96.72 o 
   0   2  -1     8856.54    11442.72    338.12 o 
   2   2  -1    42420.53    47716.36   1360.26 o 
   4   2  -1     1227.19     1763.99     87.64 o 
   6   2  -1     3737.01     3787.14    128.99 o 
   8   2  -1     9719.73    10359.30    182.37 o 
  10   2  -1      814.20      775.70     37.72 o 
  12   2  -1      649.07      682.69     71.33 o 
  14   2  -1       77.93       84.22     23.81 o 
  16   2  -1      965.83      938.93     56.01 o 
  18   2  -1      608.16      690.75     80.09 o 
  20   2  -1       40.48       66.94     37.39 o 
 -19   3  -1      676.45      521.18     94.06 o 
 -17   3  -1      624.08      665.98     62.95 o 
 -15   3  -1     1866.60     1968.27     89.07 o 
 -13   3  -1     4837.58     4932.44    113.33 o 
 -11   3  -1     5050.56     5136.70    107.18 o 
  -9   3  -1     5607.69     5496.17     97.23 o 
  -7   3  -1      348.38      273.04     30.27 o 
  -5   3  -1     7662.36     7362.20    117.14 o 
  -3   3  -1     3561.10     3045.79    116.82 o 
  -1   3  -1   226282.09   230686.42   4478.81 o 
   1   3  -1    11120.51    12811.80    392.83 o 
   3   3  -1     2586.95     2960.38    123.42 o 
   5   3  -1     1555.13     1786.29     99.05 o 
   7   3  -1     9993.68     9627.61    171.26 o 
   9   3  -1     4296.16     4028.02    101.69 o 
  11   3  -1     4122.02     3508.44     81.92 o 
  13   3  -1     4861.05     4781.89    127.96 o 
  15   3  -1      546.28      443.70     40.49 o 
  17   3  -1     1334.23     1383.58     77.79 o 
  19   3  -1     1003.61     1032.84     75.12 o 
  21   3  -1      577.03      519.41    109.32 o 
 -20   4  -1      265.54      382.76     97.62 o 
 -18   4  -1      210.32      193.26     45.32 o 
 -16   4  -1      418.46      397.73     49.72 o 
 -14   4  -1      410.87      406.13     42.60 o 
 -12   4  -1     1907.88     1912.41     87.66 o 
 -10   4  -1      523.47      578.99     34.23 o 
  -8   4  -1     3462.24     3502.91     77.87 o 
  -6   4  -1      970.05     1133.23     38.03 o 
  -4   4  -1      609.41      526.44     31.45 o 
  -2   4  -1     4810.30     5109.73    108.00 o 
   0   4  -1     2928.29     3178.61     75.00 o 
   2   4  -1     3344.30     2697.97    123.17 o 
   4   4  -1     3872.73     3684.07    157.13 o 
   6   4  -1     9017.12     9174.40    161.59 o 
   8   4  -1      131.62      113.07     19.60 o 
  10   4  -1     1427.45     1529.33     59.90 o 
  12   4  -1      396.35      374.17     33.00 o 
  14   4  -1       19.08        6.24     22.05 o 
  16   4  -1      655.08      735.53     58.82 o 
  18   4  -1      416.36      367.89     50.75 o 
  20   4  -1      190.74      167.82     45.03 o 
 -19   5  -1     1045.59     1306.87    187.99 o 
 -17   5  -1      220.46      230.90     52.28 o 
 -15   5  -1     2915.11     2784.55     89.33 o 
 -13   5  -1     1847.98     1865.41     92.05 o 
 -11   5  -1     3071.70     2891.48    103.60 o 
  -9   5  -1    12304.72    12384.24    198.89 o 
  -7   5  -1     4503.07     4605.94     92.11 o 
  -5   5  -1     9339.78     9693.95    151.93 o 
  -3   5  -1     2623.60     2373.49     58.93 o 
  -1   5  -1   142701.58   144214.98   2347.35 o 
   1   5  -1     1025.66     1358.14     59.52 o 
   3   5  -1     2342.37     1687.76    100.09 o 
   5   5  -1     7476.69     6073.64    236.25 o 
   7   5  -1    13302.29    13749.19    229.38 o 
   9   5  -1    18573.55    18667.24    312.50 o 
  11   5  -1     8023.94     7922.93    165.52 o 
  13   5  -1     6204.11     6090.62    168.72 o 
  15   5  -1      462.79      426.27     47.02 o 
  17   5  -1     2096.51     2072.59     95.41 o 
  19   5  -1     1123.19     1391.14     87.02 o 
 -20   6  -1       86.41       92.69     67.54 o 
 -18   6  -1       77.46       62.87     57.30 o 
 -16   6  -1      686.81      674.10     72.30 o 
 -14   6  -1     2245.36     2261.30     88.58 o 
 -12   6  -1     1781.60     1752.33     79.63 o 
 -10   6  -1      263.33      290.11     30.31 o 
  -8   6  -1      657.18      676.98     38.35 o 
  -6   6  -1      857.01      790.52     42.70 o 
  -4   6  -1     4919.44     4943.61    147.16 o 
  -2   6  -1    18204.17    17575.17    275.04 o 
   0   6  -1     8765.13     8408.82    169.77 o 
   2   6  -1      790.93      926.59     54.50 o 
   4   6  -1    13003.52    13075.89    309.56 o 
   6   6  -1      547.86      513.58     33.24 o 
   8   6  -1     5849.93     5840.86    125.50 o 
  10   6  -1      429.48      411.27     37.75 o 
  12   6  -1     1545.30     1591.77     78.67 o 
  14   6  -1      752.52      808.85     58.77 o 
  16   6  -1      268.98      226.24     39.19 o 
  18   6  -1      543.63      471.25     54.68 o 
  20   6  -1      442.54      407.54     57.32 o 
 -19   7  -1      690.37      566.79     95.63 o 
 -17   7  -1      515.54      504.79     66.28 o 
 -15   7  -1     1556.05     1491.21    127.77 o 
 -13   7  -1     1330.31     1423.70     65.99 o 
 -11   7  -1     1757.37     1921.22     69.03 o 
  -9   7  -1     4425.65     4299.08     99.42 o 
  -7   7  -1     5475.86     5600.45    109.83 o 
  -5   7  -1     3144.61     3327.72     74.13 o 
  -3   7  -1     3597.04     3496.42     71.78 o 
  -1   7  -1     6865.43     6283.03    143.80 o 
   1   7  -1     7971.28     8408.49    173.58 o 
   3   7  -1     3125.57     3432.68     95.32 o 
   5   7  -1     1943.78     2148.28     73.39 o 
   7   7  -1     3519.23     3137.73     83.29 o 
   9   7  -1     9888.22    10010.47    238.44 o 
  11   7  -1     3893.97     3920.10    122.83 o 
  13   7  -1     2888.85     2954.91     96.23 o 
  15   7  -1      676.67      600.75     56.22 o 
  17   7  -1      738.74      757.30     64.98 o 
  19   7  -1      597.84      552.47    113.14 o 
 -18   8  -1       26.37       53.61     58.22 o 
 -16   8  -1      208.77      127.77     38.31 o 
 -14   8  -1     2109.94     1879.43     87.80 o 
 -12   8  -1     1257.49     1262.08     62.78 o 
 -10   8  -1     2055.59     2061.40     70.00 o 
  -8   8  -1     1703.83     1828.82     93.71 o 
  -6   8  -1     2289.74     2107.58     60.33 o 
  -4   8  -1     5972.30     5913.54    110.67 o 
  -2   8  -1     1773.81     1740.14     54.68 o 
   0   8  -1     5930.93     6394.15    146.82 o 
   2   8  -1     8360.19     8929.43    160.96 o 
   4   8  -1      552.62      614.12     30.78 o 
   6   8  -1      628.93      581.65     39.37 o 
   8   8  -1     3035.48     2864.97     82.99 o 
  10   8  -1     2314.55     2378.18     79.93 o 
  12   8  -1     1765.89     1615.02     75.53 o 
  14   8  -1      114.42       79.20     31.73 o 
  16   8  -1      798.03      779.11    102.70 o 
  18   8  -1      209.45      187.05     46.15 o 
 -17   9  -1      490.39      431.26     55.52 o 
 -15   9  -1      266.04      203.70     42.36 o 
 -13   9  -1     1298.51     1302.94     67.70 o 
 -11   9  -1     2200.91     2081.21     75.96 o 
  -9   9  -1     1695.88     1730.74     65.67 o 
  -7   9  -1      763.15      652.72     41.29 o 
  -5   9  -1     5485.81     5689.64    112.69 o 
  -3   9  -1     3837.89     4434.54    102.79 o 
  -1   9  -1    14784.16    14362.86    433.33 o 
   1   9  -1     5053.96     4647.19    171.61 o 
   3   9  -1     3004.31     2947.27     68.21 o 
   5   9  -1     5165.35     4764.61     95.64 o 
   7   9  -1     2898.30     2905.36     84.02 o 
   9   9  -1     2897.76     2913.04     89.19 o 
  11   9  -1     1460.99     1356.03     69.67 o 
  13   9  -1     1440.25     1424.53     75.72 o 
  15   9  -1      168.07      158.44     37.62 o 
  17   9  -1      618.92      743.09     67.17 o 
 -18  10  -1      193.63      275.89    117.20 o 
 -16  10  -1      102.40      178.84     44.61 o 
 -14  10  -1      459.41      611.40     66.82 o 
 -12  10  -1      545.98      675.83     51.25 o 
 -10  10  -1     1499.58     1596.86     68.52 o 
  -8  10  -1      516.76      575.36     42.17 o 
  -6  10  -1     1078.70     1029.42     49.49 o 
  -4  10  -1     1469.49     1480.81    105.24 o 
  -2  10  -1    11740.54    11712.92    209.84 o 
   0  10  -1     3715.54     3766.80    119.04 o 
   2  10  -1      324.35      306.56     34.88 o 
   4  10  -1     1963.33     2250.74     61.46 o 
   6  10  -1     1087.27     1069.71     44.65 o 
   8  10  -1     1206.65     1223.63     61.67 o 
  10  10  -1     3573.14     3510.06    111.45 o 
  12  10  -1     1262.71     1230.89     71.32 o 
  14  10  -1       74.40       17.29     34.10 o 
  16  10  -1      150.78      167.67     44.59 o 
  18  10  -1      319.31      532.78     62.94 o 
 -17  11  -1      132.68      143.30     64.77 o 
 -15  11  -1      571.36      573.70     71.98 o 
 -13  11  -1      589.75      568.34     57.89 o 
 -11  11  -1      815.61      749.97     54.86 o 
  -9  11  -1       21.92       26.97     23.00 o 
  -7  11  -1      380.69      380.25     40.75 o 
  -5  11  -1     3071.43     3171.09    128.18 o 
  -3  11  -1      579.90      655.82     40.03 o 
  -1  11  -1     6384.12     6279.48    125.41 o 
   1  11  -1     3874.79     3634.55     92.82 o 
   3  11  -1     3942.71     4100.59     88.71 o 
   5  11  -1      477.13      609.15     38.12 o 
   7  11  -1      683.83      675.40     43.64 o 
   9  11  -1      353.14      320.87     39.99 o 
  11  11  -1      360.33      262.91     58.31 o 
  13  11  -1     1980.31     2081.24    116.66 o 
  15  11  -1        2.64        0.00     32.30 o 
  17  11  -1      107.83       65.56     40.97 o 
 -16  12  -1      502.51      461.19     71.24 o 
 -14  12  -1      438.75      356.49     53.06 o 
 -12  12  -1     2000.46     2187.77    130.84 o 
 -10  12  -1     1751.57     1748.34     85.96 o 
  -8  12  -1     4851.69     5104.45    136.12 o 
  -6  12  -1     2562.00     2538.89    118.17 o 
  -4  12  -1     4361.81     4456.72    116.40 o 
  -2  12  -1     2934.77     2888.53     87.43 o 
   0  12  -1     1283.82     1257.48     51.69 o 
   2  12  -1     1037.15      951.15     64.77 o 
   4  12  -1      147.49       89.13     30.04 o 
   6  12  -1     6379.32     6402.24    218.00 o 
   8  12  -1     6900.34     6930.36    142.13 o 
  10  12  -1     4679.34     4901.56    134.29 o 
  12  12  -1     2270.20     2448.65    165.69 o 
  14  12  -1      628.33      729.36     66.39 o 
  16  12  -1      688.60      689.58     70.00 o 
 -15  13  -1      729.53      609.63     78.01 o 
 -13  13  -1      514.69      594.87     62.65 o 
 -11  13  -1      194.78      188.66     48.88 o 
  -9  13  -1      361.11      352.53     45.64 o 
  -7  13  -1      361.23      442.10     59.96 o 
  -5  13  -1      545.06      683.35     53.76 o 
  -3  13  -1      558.94      660.04     66.92 o 
  -1  13  -1     2435.21     2607.86    101.35 o 
   1  13  -1      197.81      173.21     44.60 o 
   3  13  -1     1079.69     1182.91     59.67 o 
   5  13  -1     1952.32     2053.15     74.36 o 
   7  13  -1      932.88     1005.43     74.66 o 
   9  13  -1      486.04      423.78     41.41 o 
  11  13  -1      557.56      491.56     53.49 o 
  13  13  -1      899.66      876.39     71.69 o 
  15  13  -1       18.42       10.31     47.21 o 
 -14  14  -1     1453.73     1676.16    120.76 o 
 -12  14  -1      961.56      802.14     83.01 o 
 -10  14  -1      978.54      887.77     88.69 o 
  -8  14  -1      810.61      792.16    146.50 o 
  -6  14  -1     1035.46     1022.24     80.36 o 
  -4  14  -1      234.48      176.17     44.27 o 
  -2  14  -1     2588.51     2573.12    107.05 o 
   0  14  -1     3254.15     3169.53    205.75 o 
   2  14  -1      622.16      559.69     52.51 o 
   4  14  -1      877.52      946.44     57.77 o 
   6  14  -1       40.24       56.11     44.73 o 
   8  14  -1      623.43      621.03     84.39 o 
  10  14  -1      774.65      891.00    185.14 o 
  12  14  -1     1057.47     1120.65    118.59 o 
  14  14  -1      113.73      136.13     55.66 o 
 -13  15  -1      352.73      404.00     69.42 o 
 -11  15  -1      552.44      503.92     70.65 o 
  -9  15  -1      132.56       72.82     42.22 o 
  -7  15  -1      408.32      306.48     72.24 o 
  -5  15  -1      113.65       85.89     44.63 o 
  -3  15  -1       54.76        6.02     56.70 o 
  -1  15  -1      760.54      617.86     79.18 o 
   1  15  -1      241.59      270.23     58.95 o 
   3  15  -1      477.20      236.79     47.62 o 
   5  15  -1      159.82      254.38     58.31 o 
   7  15  -1      157.30       65.69     50.63 o 
   9  15  -1      179.71      176.03     58.99 o 
  11  15  -1      207.71      258.40     81.16 o 
  13  15  -1      628.55      527.94     92.88 o 
 -12  16  -1     1080.92     1240.22    108.21 o 
 -10  16  -1     1242.87     1179.99    114.94 o 
  -8  16  -1       93.59      193.20     76.65 o 
  -6  16  -1      415.39      300.98     57.43 o 
  -4  16  -1     1342.23     1311.19    116.24 o 
  -2  16  -1     2117.20     2139.30    137.12 o 
   0  16  -1     3107.61     3479.25    263.44 o 
   2  16  -1     2965.24     2871.47    149.58 o 
   4  16  -1     1115.54     1325.52    182.80 o 
   6  16  -1      538.06      665.21     89.94 o 
   8  16  -1      623.10      927.29    146.89 o 
  10  16  -1      224.64      133.54     64.25 o 
  12  16  -1      624.69      654.47    103.72 o 
  -9  17  -1       68.77       29.39     55.10 o 
  -7  17  -1      297.16      215.62    119.66 o 
  -5  17  -1      217.95      282.94     69.88 o 
  -3  17  -1       59.57       39.99     52.43 o 
  -1  17  -1       64.77       47.71     48.07 o 
   1  17  -1      152.85      145.29     51.28 o 
   3  17  -1      139.07      115.10     52.42 o 
   5  17  -1        1.86        0.00     56.01 o 
   7  17  -1        6.31        0.00     44.92 o 
   9  17  -1      101.87      175.71     65.78 o 
  -8  18  -1      145.38       19.68     59.20 o 
  -6  18  -1      305.03      292.30    108.77 o 
  -4  18  -1      996.13     1085.08    114.88 o 
  -2  18  -1     1375.95     1125.43    116.85 o 
   0  18  -1     1158.55     1313.51    121.50 o 
   2  18  -1      625.17      577.05    145.34 o 
   4  18  -1      601.55      689.47    155.58 o 
   6  18  -1      552.19      889.12    174.25 o 
   8  18  -1      467.39      568.34     93.68 o 
  -5  19  -1       74.17       75.94     65.59 o 
  -3  19  -1      212.24      157.87     69.58 o 
  -1  19  -1       11.21        0.00     50.74 o 
   1  19  -1      165.49      144.36     62.12 o 
   3  19  -1      142.95       69.49     88.94 o 
   5  19  -1      204.75      178.91    109.42 o 
 -20   0   0     1042.93      955.30    117.15 o 
 -18   0   0     2740.90     3215.96    172.69 o 
 -16   0   0     1638.05     1698.55    190.19 o 
 -14   0   0    11398.01    11038.33    325.05 o 
 -12   0   0     8044.39     7685.95    398.54 o 
 -10   0   0     4720.30     4451.21    154.64 o 
  -8   0   0     7870.39     8247.39    222.15 o 
  -6   0   0     3950.18     3227.24    103.58 o 
  -4   0   0     8628.61     7407.48    176.90 o 
   8   0   0     7945.48     8484.41    310.38 o 
  10   0   0     4340.79     4623.91    159.60 o 
  12   0   0     8355.51     7996.54    783.59 o 
  14   0   0    11675.04    11467.89    313.37 o 
  16   0   0     1991.10     1850.16    117.83 o 
  18   0   0     2814.01     2894.53    213.85 o 
  20   0   0      955.46      983.82     92.91 o 
 -21   1   0       44.00       78.67     45.80 o 
 -19   1   0       39.54       56.48     38.55 o 
 -17   1   0      638.04      675.87     79.87 o 
 -15   1   0      332.69      349.06     45.36 o 
 -13   1   0     2562.81     2431.70     86.36 o 
 -11   1   0     1323.65     1313.57     49.13 o 
  -9   1   0     1207.39     1136.77     51.73 o 
  -7   1   0     3625.92     3546.58    114.11 o 
  -5   1   0     1349.74     1543.52     48.26 o 
  -3   1   0    57618.27    61916.95   1244.14 o 
   3   1   0    57547.85    63499.94   1773.84 o 
   7   1   0     3684.32     3554.74    119.15 o 
   9   1   0     1173.78     1301.86     48.33 o 
  11   1   0     1289.80     1429.92     78.52 o 
  13   1   0     2520.60     2327.44     84.43 o 
  15   1   0      317.95      255.00     37.77 o 
  17   1   0      621.81      648.59     52.45 o 
  19   1   0       42.84       51.47     28.53 o 
  21   1   0       43.46       29.75     45.48 o 
 -20   2   0      480.12      363.69     58.81 o 
 -18   2   0     1200.57     1179.43    113.41 o 
 -16   2   0      172.96      200.61     62.80 o 
 -14   2   0     3574.62     3514.72    109.57 o 
 -12   2   0     3054.57     2951.82     92.59 o 
 -10   2   0     4329.36     4159.79     89.99 o 
  -8   2   0     5911.14     5846.23    109.05 o 
  -6   2   0     1076.82      981.14     35.07 o 
  -4   2   0      517.74      534.76     22.18 o 
   4   2   0      514.93      458.43     43.82 o 
   6   2   0     1167.17     1093.34     54.45 o 
   8   2   0     5851.53     5824.46    117.89 o 
  10   2   0     4532.98     4330.31     98.50 o 
  12   2   0     3052.93     2991.61     99.71 o 
  14   2   0     3429.94     3391.40     90.35 o 
  16   2   0      270.10      251.96     34.62 o 
  18   2   0     1201.53     1198.42     67.55 o 
  20   2   0      486.53      349.58     56.57 o 
 -19   3   0      123.55      110.75     42.44 o 
 -17   3   0       91.57      104.73     38.10 o 
 -15   3   0     2342.59     2401.61     97.93 o 
 -13   3   0     1835.88     1809.48     89.31 o 
 -11   3   0     1521.06     1417.88     54.86 o 
  -9   3   0     3254.74     3325.30     77.31 o 
  -7   3   0     6944.30     6928.39    107.79 o 
  -5   3   0     2475.99     2406.05     61.76 o 
  -3   3   0     2888.27     2263.57    125.74 o 
  -1   3   0      807.33      561.03     27.55 o 
   1   3   0      772.00      450.92     42.01 o 
   3   3   0     2965.84     2322.51    103.72 o 
   5   3   0     2571.57     2343.25    114.87 o 
   7   3   0     6917.98     6891.37    131.02 o 
   9   3   0     3404.82     3357.86     84.58 o 
  11   3   0     1472.74     1453.88     53.26 o 
  13   3   0     1837.58     1678.28     62.32 o 
  15   3   0     2315.22     2297.82     75.40 o 
  17   3   0       84.23       35.47     27.89 o 
  19   3   0      142.20      125.52     38.66 o 
 -20   4   0      311.34      401.32     78.11 o 
 -18   4   0     1044.12     1141.23     93.45 o 
 -16   4   0       76.23       80.41     33.96 o 
 -14   4   0     6832.30     6687.56    139.38 o 
 -12   4   0     9380.21     9458.56    172.34 o 
 -10   4   0     9610.34     9325.84    162.81 o 
  -8   4   0     3672.38     3442.87     95.61 o 
  -6   4   0    12469.86    12491.31    186.81 o 
  -4   4   0     2251.18     2128.81     71.30 o 
  -2   4   0     3529.46     3692.19    200.31 o 
   0   4   0     9396.76    10660.77    322.82 o 
   2   4   0     4100.75     3810.09    154.54 o 
   4   4   0     2120.74     2276.36    111.24 o 
   6   4   0    12762.65    12418.41    208.67 o 
   8   4   0     3869.36     3627.74     86.58 o 
  10   4   0     9428.94     9203.91    185.43 o 
  12   4   0     9066.20     9802.49    170.40 o 
  14   4   0     6587.97     6387.50    134.96 o 
  16   4   0      110.10       66.65     40.68 o 
  18   4   0     1096.70     1024.28     73.49 o 
  20   4   0      342.67      339.78     52.91 o 
 -19   5   0      227.52      270.18     55.07 o 
 -17   5   0       52.37       92.94     38.18 o 
 -15   5   0      307.09      327.85     45.32 o 
 -13   5   0     1298.14     1384.75     61.41 o 
 -11   5   0      562.18      610.86     41.36 o 
  -9   5   0     1598.33     1678.50     53.23 o 
  -7   5   0     1786.06     1715.84     49.78 o 
  -5   5   0      230.91      204.40     19.22 o 
  -3   5   0     2372.93     2252.00     56.26 o 
  -1   5   0    10525.26    10791.16    246.32 o 
   1   5   0    10347.63    10816.89    246.11 o 
   3   5   0     2180.48     2208.42    117.98 o 
   5   5   0      187.72      192.55     25.32 o 
   7   5   0     1962.85     1818.67     65.36 o 
   9   5   0     1439.33     1630.26     58.26 o 
  11   5   0      584.82      570.21     38.01 o 
  13   5   0     1292.53     1220.07     65.62 o 
  15   5   0      251.37      195.16     37.61 o 
  17   5   0       65.12      119.84     37.45 o 
  19   5   0      213.43      186.42     48.39 o 
 -20   6   0      553.05      666.83     87.87 o 
 -18   6   0      689.03      732.97     81.66 o 
 -16   6   0       10.76        4.99     34.10 o 
 -14   6   0     2378.84     2543.38     92.36 o 
 -12   6   0     4591.08     4534.50    121.67 o 
 -10   6   0     5720.83     5620.83    115.31 o 
  -8   6   0     7949.38     8046.71    141.64 o 
  -6   6   0     6981.69     6396.93    114.55 o 
  -4   6   0     3744.79     3605.21    111.20 o 
  -2   6   0    15306.50    16160.31    252.65 o 
   0   6   0     5624.28     5835.21    106.62 o 
   2   6   0    16649.21    15844.21    363.75 o 
   4   6   0     3818.23     3471.89    116.10 o 
   6   6   0     6335.61     6460.30    127.50 o 
   8   6   0     7792.75     7843.22    156.34 o 
  10   6   0     5659.10     5476.30    127.57 o 
  12   6   0     4450.35     4549.45    119.71 o 
  14   6   0     2306.24     2426.24     91.15 o 
  16   6   0       34.89       37.50     29.15 o 
  18   6   0      592.25      505.15     63.55 o 
  20   6   0      502.44      521.56     62.17 o 
 -19   7   0      315.88      354.57     68.39 o 
 -17   7   0      495.16      509.20     69.62 o 
 -15   7   0      949.72     1063.51     69.64 o 
 -13   7   0     1003.09     1143.72    102.29 o 
 -11   7   0     1697.07     1780.56     66.74 o 
  -9   7   0      936.16      894.37     49.01 o 
  -7   7   0     5124.23     4851.94    111.39 o 
  -5   7   0     1199.55     1200.80     60.18 o 
  -3   7   0     6685.66     6971.83    117.59 o 
  -1   7   0    42735.51    45276.60    755.93 o 
   1   7   0    42645.39    45258.95    657.74 o 
   3   7   0     6732.63     6982.91    129.22 o 
   5   7   0     1233.81     1111.98     55.26 o 
   7   7   0     5047.23     5005.18    111.34 o 
   9   7   0      939.82      971.87     51.58 o 
  11   7   0     1698.62     1753.45     73.29 o 
  13   7   0     1099.12     1060.55     65.10 o 
  15   7   0     1055.94     1079.34     70.85 o 
  17   7   0      555.83      543.46     95.81 o 
  19   7   0      345.98      380.29     56.92 o 
 -18   8   0      635.29      629.34    107.08 o 
 -16   8   0      527.37      541.49     57.00 o 
 -14   8   0     2600.55     2387.63     96.76 o 
 -12   8   0     3180.75     3068.85     99.56 o 
 -10   8   0     2833.74     2735.56    100.76 o 
  -8   8   0     2616.67     2631.06     71.74 o 
  -6   8   0     1535.21     1418.53     63.80 o 
  -4   8   0     8715.12     9232.97    141.32 o 
  -2   8   0     1294.92     1321.10     46.75 o 
   0   8   0    79831.91    82662.16   1352.52 o 
   2   8   0     1195.39     1344.13     40.49 o 
   4   8   0     8827.71     9530.63    151.06 o 
   6   8   0     1373.80     1383.19     71.84 o 
   8   8   0     2550.59     2575.73    110.74 o 
  10   8   0     2948.26     3001.60     90.48 o 
  12   8   0     3418.76     3049.59     97.84 o 
  14   8   0     2704.14     2596.71     96.00 o 
  16   8   0      646.46      532.26     55.65 o 
  18   8   0      669.39      562.19     63.18 o 
 -17   9   0       25.76        9.97     35.97 o 
 -15   9   0       91.87      100.15     37.14 o 
 -13   9   0      277.53      231.51     39.95 o 
 -11   9   0     1860.08     2121.69     75.95 o 
  -9   9   0     1795.16     1861.54     67.97 o 
  -7   9   0     3530.33     3430.88     95.06 o 
  -5   9   0      218.78      181.88     23.69 o 
  -3   9   0     3314.53     3456.82     77.89 o 
  -1   9   0      664.38      618.10     40.42 o 
   1   9   0      492.13      632.32     32.10 o 
   3   9   0     2919.38     3462.57     75.06 o 
   5   9   0      258.92      235.01     27.28 o 
   7   9   0     3559.67     3322.13    108.77 o 
   9   9   0     1857.84     1884.49     73.95 o 
  11   9   0     1946.04     2015.49     81.19 o 
  13   9   0      259.12      251.08     39.60 o 
  15   9   0      106.61       23.89     32.77 o 
  17   9   0       34.20       38.29     38.04 o 
 -18  10   0      482.63      533.66    122.96 o 
 -16  10   0       21.87        0.00     33.43 o 
 -14  10   0     1099.32     1010.69     73.46 o 
 -12  10   0      153.99       91.49     29.67 o 
 -10  10   0      233.98      216.25     31.66 o 
  -8  10   0     1274.98     1210.94     58.08 o 
  -6  10   0     3137.00     3249.05     82.55 o 
  -4  10   0     2211.15     2287.97     59.00 o 
  -2  10   0     2927.17     3152.68     75.14 o 
   0  10   0     7441.77     6787.72    132.67 o 
   2  10   0     2875.70     3131.73     72.09 o 
   4  10   0     2125.38     2220.69     61.38 o 
   6  10   0     3307.00     3303.86     70.89 o 
   8  10   0     1212.92     1270.56     76.41 o 
  10  10   0      261.19      257.12     75.94 o 
  12  10   0      119.66      138.33     35.26 o 
  14  10   0     1056.21     1200.83     75.68 o 
  16  10   0       38.14       35.97     36.38 o 
  18  10   0      471.73      505.49     64.85 o 
 -17  11   0        4.75       19.02     39.02 o 
 -15  11   0      927.08      963.91     75.30 o 
 -13  11   0     3135.33     3454.73    117.63 o 
 -11  11   0     2900.17     2880.88    129.46 o 
  -9  11   0     4228.03     4107.99    109.83 o 
  -7  11   0      654.86      643.85     61.79 o 
  -5  11   0     4399.47     4354.59     99.20 o 
  -3  11   0     2603.99     2784.23     73.79 o 
  -1  11   0     2208.76     2295.15     80.11 o 
   1  11   0     2325.20     2407.27     64.14 o 
   3  11   0     2753.87     2718.08     73.87 o 
   5  11   0     4651.95     4431.50     96.29 o 
   7  11   0      662.65      679.68     43.06 o 
   9  11   0     4228.83     4167.98    174.17 o 
  11  11   0     2755.53     2770.79     97.28 o 
  13  11   0     3068.59     3102.43    111.84 o 
  15  11   0      798.68      836.90     70.73 o 
  17  11   0        9.30       24.70     38.62 o 
 -16  12   0      666.91      823.45    122.68 o 
 -14  12   0      312.20      303.08     57.39 o 
 -12  12   0      602.44      673.58     54.73 o 
 -10  12   0     1238.23     1264.95     82.52 o 
  -8  12   0     1662.71     1625.67     68.83 o 
  -6  12   0      175.41      166.45     28.22 o 
  -4  12   0      232.32      286.65     30.97 o 
  -2  12   0      348.12      417.46     43.25 o 
   0  12   0     6756.35     6748.80    174.37 o 
   2  12   0      426.41      437.74     30.80 o 
   4  12   0      313.16      284.23     26.21 o 
   6  12   0      179.60      144.28     26.23 o 
   8  12   0     1823.70     1650.80     65.14 o 
  10  12   0     1171.70     1199.30    110.94 o 
  12  12   0      562.39      529.45     55.53 o 
  14  12   0      320.41      234.89     55.72 o 
  16  12   0      747.82      699.35     84.49 o 
 -15  13   0      129.96      144.32     54.58 o 
 -13  13   0     1220.25     1407.84    143.78 o 
 -11  13   0     2334.19     2096.95    116.37 o 
  -9  13   0     1571.48     1468.48     95.84 o 
  -7  13   0     1284.84     1351.21    113.25 o 
  -5  13   0     2513.80     2463.91    108.70 o 
  -3  13   0     1058.03     1227.26     77.05 o 
  -1  13   0     1966.89     2161.49     80.35 o 
   1  13   0     1904.51     2201.69    105.32 o 
   3  13   0     1175.06     1407.66     64.63 o 
   5  13   0     2155.55     2525.14     84.65 o 
   7  13   0     1416.87     1349.66     85.21 o 
   9  13   0     1636.30     1659.91    128.63 o 
  11  13   0     2303.26     2309.49    119.55 o 
  13  13   0     1179.29     1355.20    106.19 o 
  15  13   0       96.51      146.96     56.39 o 
 -14  14   0      651.55      641.69     79.22 o 
 -12  14   0       72.94       79.27     44.07 o 
 -10  14   0      247.30      240.22     51.38 o 
  -8  14   0      752.10      792.54     75.99 o 
  -6  14   0      122.40      105.88     38.29 o 
  -4  14   0      470.32      488.01     70.83 o 
  -2  14   0      344.68      310.93     52.63 o 
   0  14   0     1045.78      925.26     88.17 o 
   2  14   0      403.90      189.80     91.92 o 
   4  14   0      477.25      474.61     51.12 o 
   6  14   0      105.39      141.05     41.79 o 
   8  14   0      675.87      926.81     79.02 o 
  10  14   0      245.95      240.71     49.98 o 
  12  14   0       61.86      127.29     50.24 o 
  14  14   0      668.28      694.02     85.54 o 
 -13  15   0      482.38      583.78     84.87 o 
 -11  15   0      845.74      903.56     89.86 o 
  -9  15   0      394.21      477.76     64.28 o 
  -7  15   0      603.62      615.76     71.40 o 
  -5  15   0      425.55      486.11     76.18 o 
  -3  15   0     2076.96     1775.68    127.18 o 
  -1  15   0     3598.88     3890.36    170.04 o 
   1  15   0     3644.54     3971.54    229.74 o 
   3  15   0     2093.87     2161.11    128.48 o 
   5  15   0      465.75      420.38     68.18 o 
   7  15   0      481.85      470.89     77.59 o 
   9  15   0      380.69      310.35     73.20 o 
  11  15   0      854.79      932.24     88.62 o 
  13  15   0      546.86      570.23     79.07 o 
 -12  16   0       79.17       98.35     63.31 o 
 -10  16   0       56.94       34.95     52.20 o 
  -8  16   0       53.29       59.55     54.07 o 
  -6  16   0       25.12        0.00     42.31 o 
  -4  16   0      217.83      218.97     98.40 o 
  -2  16   0      228.74      211.37     57.87 o 
   0  16   0      136.19       94.06     49.02 o 
   2  16   0      250.72      139.30     52.89 o 
   4  16   0      213.19      270.96    105.53 o 
   6  16   0       21.22       39.37     48.90 o 
   8  16   0       47.60        0.00     46.95 o 
  10  16   0       48.48       20.23     80.51 o 
  12  16   0       73.10      161.21     72.29 o 
  -9  17   0      342.70      392.10     82.43 o 
  -7  17   0      517.69      514.31    115.13 o 
  -5  17   0      679.87      772.46    100.76 o 
  -3  17   0     1612.07     1383.98    156.74 o 
  -1  17   0     3018.49     2847.62    349.79 o 
   1  17   0     3002.81     2694.29    150.85 o 
   3  17   0     1582.69     1528.44    118.84 o 
   5  17   0      716.10      675.72    145.72 o 
   7  17   0      538.45      714.19     94.86 o 
   9  17   0      354.29      432.67     82.76 o 
  -8  18   0       20.23       26.77     58.62 o 
  -6  18   0       80.02       62.59     62.40 o 
  -4  18   0       62.55       55.34     54.54 o 
  -2  18   0      128.68      120.54     92.18 o 
   0  18   0       24.75        1.40     52.13 o 
   2  18   0      129.85       78.22     74.42 o 
   4  18   0       60.94        1.56     81.68 o 
   6  18   0       80.12       87.12     97.75 o 
   8  18   0       20.01       16.85     83.23 o 
  -5  19   0      543.87      745.45    107.55 o 
  -3  19   0      155.24      161.94     65.06 o 
  -1  19   0      832.20      724.04     99.55 o 
   1  19   0      840.75      981.05    424.21 o 
   3  19   0      183.37      145.46     96.20 o 
   5  19   0      582.50      535.19    145.21 o 
 -21   1   1     1381.16     1409.75    101.56 o 
 -19   1   1     2226.96     2345.81    114.34 o 
 -17   1   1     1996.28     2085.81    100.79 o 
 -15   1   1      241.18      324.67     42.27 o 
 -13   1   1     9257.31     9480.13    200.82 o 
 -11   1   1     6214.34     6072.29    185.51 o 
  -9   1   1     3492.24     3216.29     87.22 o 
  -7   1   1     2971.05     2387.97     65.17 o 
  -5   1   1    30494.22    30302.82    481.19 o 
  -3   1   1    19011.74    22730.19    478.17 o 
   7   1   1      246.46      216.17     30.42 o 
   9   1   1     1373.81     1232.57     43.71 o 
  11   1   1     8977.91     9244.28    159.88 o 
  13   1   1    10397.25    10519.42    185.53 o 
  15   1   1     5804.05     6077.08    132.14 o 
  17   1   1      324.79      286.20     46.73 o 
  19   1   1      775.27      735.83     68.84 o 
  21   1   1       42.46       52.92     47.72 o 
 -20   2   1       46.08        0.00     37.66 o 
 -18   2   1      627.76      371.65     61.74 o 
 -16   2   1      923.04      904.60     68.88 o 
 -14   2   1       66.98       87.59     28.38 o 
 -12   2   1      680.23      679.58     42.61 o 
 -10   2   1      772.04      749.49     53.17 o 
  -8   2   1     9830.33    10287.09    164.19 o 
  -6   2   1     3844.12     3992.11     86.86 o 
  -4   2   1     1153.90     1785.85     46.24 o 
  -2   2   1    42198.04    47408.25    965.52 o 
   6   2   1     3707.52     3959.37    116.30 o 
   8   2   1     1205.89     1146.77     45.17 o 
  10   2   1     1380.68     1380.05     48.62 o 
  12   2   1      318.14      328.80     31.23 o 
  14   2   1     3251.50     3500.30    157.31 o 
  16   2   1       70.38       33.28     27.57 o 
  18   2   1       56.75       14.90     27.38 o 
  20   2   1       65.19       36.68     39.39 o 
 -21   3   1      588.47      731.27     81.83 o 
 -19   3   1     1020.67     1136.97    150.12 o 
 -17   3   1     1372.56     1289.96     84.21 o 
 -15   3   1      468.12      509.73     51.96 o 
 -13   3   1     4704.59     4516.66    105.53 o 
 -11   3   1     3938.24     3513.91     84.22 o 
  -9   3   1     4595.97     4013.57     85.96 o 
  -7   3   1     9550.85     9811.89    155.46 o 
  -5   3   1     2054.61     1884.32     52.43 o 
  -3   3   1     2451.07     2914.09     69.38 o 
  -1   3   1    11387.32    12533.05    395.69 o 
   1   3   1   226185.69   222922.67   6407.71 o 
   3   3   1     3540.35     3178.70    127.83 o 
   5   3   1     8182.85     7331.32    256.18 o 
   7   3   1      352.50      319.41     26.00 o 
   9   3   1     5755.75     5550.68    112.68 o 
  11   3   1     5175.48     5080.94    105.86 o 
  13   3   1     5136.22     4975.81    111.16 o 
  15   3   1     1832.90     1950.63     73.68 o 
  17   3   1      784.49      633.49     52.17 o 
  19   3   1      773.33      731.37    103.56 o 
 -20   4   1      186.73      160.76     48.00 o 
 -18   4   1      409.86      338.37     71.14 o 
 -16   4   1      680.95      699.05     62.61 o 
 -14   4   1       10.11        2.35     25.15 o 
 -12   4   1      407.42      364.33     34.08 o 
 -10   4   1     1436.80     1486.80     54.04 o 
  -8   4   1      159.70      117.82     17.97 o 
  -6   4   1     9085.15     9149.96    147.72 o 
  -4   4   1     4140.84     3687.79     68.46 o 
  -2   4   1     3388.91     2780.39    101.14 o 
   0   4   1     3165.16     3326.37     97.99 o 
   2   4   1     4742.46     4811.49    191.10 o 
   4   4   1      523.27      409.69     51.34 o 
   6   4   1     1036.57     1125.04     41.89 o 
   8   4   1     3556.63     3563.15     86.92 o 
  10   4   1      519.93      556.47     47.66 o 
  12   4   1     1916.92     1883.64     64.02 o 
  14   4   1      376.20      370.28     50.77 o 
  16   4   1      397.97      369.46     41.49 o 
  18   4   1      224.82      126.16     41.36 o 
  20   4   1      300.12      266.05     61.38 o 
 -19   5   1     1172.93     1262.33     92.41 o 
 -17   5   1     2050.66     2320.83    108.78 o 
 -15   5   1      407.66      330.86     47.54 o 
 -13   5   1     6401.42     6119.07    139.42 o 
 -11   5   1     8328.39     8006.16    150.35 o 
  -9   5   1    18484.83    18828.43    282.19 o 
  -7   5   1    13413.45    13138.56    203.92 o 
  -5   5   1     6687.74     6113.95    107.76 o 
  -3   5   1     1871.88     1794.61     72.68 o 
  -1   5   1     1419.10     1324.42     40.35 o 
   1   5   1   142442.58   144526.45   4095.32 o 
   3   5   1     2561.29     2160.45    119.28 o 
   5   5   1     9523.10     9748.57    198.81 o 
   7   5   1     4869.27     4679.21    102.34 o 
   9   5   1    11710.30    12207.70    221.58 o 
  11   5   1     2749.81     2768.47     74.71 o 
  13   5   1     1816.90     1906.34     68.36 o 
  15   5   1     2816.00     2904.53    107.60 o 
  17   5   1      330.53      205.41     41.51 o 
  19   5   1     1067.52     1121.40     81.12 o 
 -20   6   1      477.76      388.67     74.89 o 
 -18   6   1      506.70      461.86     59.51 o 
 -16   6   1      294.99      188.17     51.97 o 
 -14   6   1      847.98      887.43     54.92 o 
 -12   6   1     1611.12     1594.82     65.32 o 
 -10   6   1      440.77      442.67     68.60 o 
  -8   6   1     5594.71     5905.13    113.09 o 
  -6   6   1      513.27      498.67     31.66 o 
  -4   6   1    12731.72    12949.07    194.06 o 
  -2   6   1      955.97      922.95     34.29 o 
   0   6   1     8759.74     8352.94    261.58 o 
   2   6   1    18373.97    16891.55    563.71 o 
   4   6   1     4695.85     4944.61    150.01 o 
   6   6   1      817.03      725.70     53.39 o 
   8   6   1      604.93      674.88     42.04 o 
  10   6   1      264.43      257.34     28.23 o 
  12   6   1     1712.00     1681.54     63.78 o 
  14   6   1     2119.62     2091.49     88.35 o 
  16   6   1      633.64      704.80     61.66 o 
  18   6   1       51.22       45.83     47.14 o 
  20   6   1      107.03      209.92     60.60 o 
 -19   7   1      656.35      724.92    147.15 o 
 -17   7   1      789.90      763.62     82.01 o 
 -15   7   1      515.51      552.26     52.76 o 
 -13   7   1     2873.40     2893.15     97.27 o 
 -11   7   1     4040.18     4024.23    110.15 o 
  -9   7   1    10060.45    10376.30    176.46 o 
  -7   7   1     3423.68     3221.61     86.10 o 
  -5   7   1     2143.66     2180.62     66.10 o 
  -3   7   1     3582.75     3675.68     67.41 o 
  -1   7   1     8360.10     8342.78    131.67 o 
   1   7   1     6390.21     6540.64    106.03 o 
   3   7   1     3105.09     3394.36     77.21 o 
   5   7   1     3238.95     3391.05     79.29 o 
   7   7   1     5704.04     5616.64    145.19 o 
   9   7   1     4515.34     4333.66    108.53 o 
  11   7   1     1696.26     1764.60     73.61 o 
  13   7   1     1315.49     1410.13    103.86 o 
  15   7   1     1543.51     1487.42     83.50 o 
  17   7   1      477.82      669.36     63.27 o 
  19   7   1      657.00      596.69     65.63 o 
 -18   8   1      172.54      139.40     60.65 o 
 -16   8   1      677.14      581.36     60.70 o 
 -14   8   1       66.26       64.40     31.14 o 
 -12   8   1     1735.51     1814.43     80.00 o 
 -10   8   1     2336.88     2253.22     84.06 o 
  -8   8   1     2994.28     2799.57     85.69 o 
  -6   8   1      570.99      567.98     32.43 o 
  -4   8   1      435.54      545.35     44.87 o 
  -2   8   1     8144.75     8953.90    132.64 o 
   0   8   1     6112.40     6465.21    129.08 o 
   2   8   1     1805.98     1703.18     67.12 o 
   4   8   1     6061.29     6168.54    108.45 o 
   6   8   1     2240.31     2251.34     81.20 o 
   8   8   1     1882.96     1842.30     81.93 o 
  10   8   1     2179.72     2068.55     76.84 o 
  12   8   1     1329.42     1208.36     67.57 o 
  14   8   1     2265.05     2005.34     89.22 o 
  16   8   1      157.30      136.01     61.90 o 
  18   8   1       27.90       43.82     40.55 o 
 -17   9   1      689.66      583.60     74.99 o 
 -15   9   1      107.33      219.71     41.75 o 
 -13   9   1     1424.23     1555.62     80.36 o 
 -11   9   1     1415.23     1384.16     85.26 o 
  -9   9   1     2998.07     2946.80     92.82 o 
  -7   9   1     2783.31     2836.01     75.23 o 
  -5   9   1     5102.46     4959.06    101.95 o 
  -3   9   1     3186.32     2989.85     64.61 o 
  -1   9   1     4493.82     4785.10     84.45 o 
   1   9   1    14609.24    14963.96    217.62 o 
   3   9   1     4237.60     4360.81     87.55 o 
   5   9   1     5529.82     5832.28     98.66 o 
   7   9   1      729.25      755.27     47.08 o 
   9   9   1     1749.60     1839.77     89.53 o 
  11   9   1     2244.68     2256.43     96.79 o 
  13   9   1     1156.59     1235.28     73.07 o 
  15   9   1      223.09      169.69     40.69 o 
  17   9   1      580.70      469.77     57.44 o 
 -18  10   1      336.03      369.00     87.89 o 
 -16  10   1      127.25       86.23     40.56 o 
 -14  10   1       39.17       33.00     32.05 o 
 -12  10   1     1211.83     1218.33     74.31 o 
 -10  10   1     3576.52     3422.00    106.97 o 
  -8  10   1     1323.06     1196.66     55.66 o 
  -6  10   1     1007.38      963.45     44.19 o 
  -4  10   1     2209.50     2197.32     57.42 o 
  -2  10   1      222.27      263.61     23.42 o 
   0  10   1     3724.63     3526.96     76.87 o 
   2  10   1    11749.48    11304.12    163.80 o 
   4  10   1     1448.77     1445.00     49.50 o 
   6  10   1      987.71     1057.44     49.30 o 
   8  10   1      552.04      564.82     47.57 o 
  10  10   1     1562.32     1714.99     93.98 o 
  12  10   1      571.37      629.27     55.31 o 
  14  10   1      528.44      551.77     80.32 o 
  16  10   1      125.03      150.10     44.11 o 
  18  10   1      218.13      255.88     55.13 o 
 -17  11   1      132.92      150.66     44.64 o 
 -15  11   1        4.81        0.00     32.17 o 
 -13  11   1     1898.62     2118.89    158.80 o 
 -11  11   1      274.14      245.14     34.34 o 
  -9  11   1      265.07      331.87     48.72 o 
  -7  11   1      710.05      749.73     45.72 o 
  -5  11   1      606.99      668.39     43.87 o 
  -3  11   1     3851.21     4003.90     83.77 o 
  -1  11   1     3712.83     3739.04     84.02 o 
   1  11   1     6336.08     6302.79     98.63 o 
   3  11   1      649.78      611.63     35.80 o 
   5  11   1     3185.82     3238.05    109.26 o 
   7  11   1      284.95      393.03     47.08 o 
   9  11   1       23.43       39.99     34.03 o 
  11  11   1      853.61      779.68     73.62 o 
  13  11   1      616.15      630.53     72.05 o 
  15  11   1      621.30      505.89     72.06 o 
  17  11   1      165.79      228.32     61.13 o 
 -16  12   1      748.95      795.97     76.29 o 
 -14  12   1      652.54      656.90     64.47 o 
 -12  12   1     2409.43     2583.38    107.81 o 
 -10  12   1     4672.51     4953.04    162.02 o 
  -8  12   1     6795.85     6741.46    163.61 o 
  -6  12   1     6445.59     6406.44    155.49 o 
  -4  12   1      123.81      134.23     26.71 o 
  -2  12   1     1039.18      946.98     67.45 o 
   0  12   1     1367.85     1384.66     62.19 o 
   2  12   1     2872.68     2780.16     83.74 o 
   4  12   1     4249.06     4368.13    111.82 o 
   6  12   1     2776.66     2573.60    101.50 o 
   8  12   1     4813.79     5103.78    159.70 o 
  10  12   1     1580.39     1697.59    100.84 o 
  12  12   1     1833.77     1991.95    114.08 o 
  14  12   1      371.52      381.57     76.74 o 
  16  12   1      468.67      637.98     80.95 o 
 -15  13   1       19.37        0.00     42.71 o 
 -13  13   1      887.12      893.11     91.51 o 
 -11  13   1      530.34      443.84     51.81 o 
  -9  13   1      513.61      490.70     52.23 o 
  -7  13   1     1033.07     1076.33     79.67 o 
  -5  13   1     1927.68     1907.58     75.10 o 
  -3  13   1     1152.84     1236.19     68.88 o 
  -1  13   1      203.41      238.66     41.65 o 
   1  13   1     2394.23     2554.21    100.17 o 
   3  13   1      658.25      662.37     48.68 o 
   5  13   1      528.71      502.11     45.67 o 
   7  13   1      402.05      278.90     46.86 o 
   9  13   1      350.20      266.68     84.13 o 
  11  13   1      214.84      244.12     54.31 o 
  13  13   1      527.25      514.49     72.29 o 
  15  13   1      702.02      670.58    149.62 o 
 -14  14   1      145.64      114.97     49.08 o 
 -12  14   1     1030.65     1281.67    102.20 o 
 -10  14   1      859.59      896.36    137.32 o 
  -8  14   1      643.93      536.38     55.12 o 
  -6  14   1       29.91        0.00     30.33 o 
  -4  14   1      808.32      837.28     62.93 o 
  -2  14   1      754.93      643.32     64.33 o 
   0  14   1     3286.07     3427.29    436.52 o 
   2  14   1     2468.21     2300.28    100.58 o 
   4  14   1      132.19      143.33     59.79 o 
   6  14   1     1122.40     1106.59     80.73 o 
   8  14   1      831.79     1002.81     81.35 o 
  10  14   1      971.97     1033.27    189.21 o 
  12  14   1      937.55      854.72    125.31 o 
  14  14   1     1517.89     1735.74    123.29 o 
 -13  15   1      636.38      559.49     98.82 o 
 -11  15   1      236.43      247.04     71.31 o 
  -9  15   1      203.88       85.50     61.45 o 
  -7  15   1      133.12      116.73     55.36 o 
  -5  15   1      172.27      191.67     58.18 o 
  -3  15   1      449.25      551.75     64.21 o 
  -1  15   1      218.60      227.06     56.11 o 
   1  15   1      749.06      723.84     82.12 o 
   3  15   1       70.47       59.67     35.91 o 
   5  15   1      104.39       48.19     41.02 o 
   7  15   1      381.28      395.20     58.94 o 
   9  15   1      119.67       66.90     44.45 o 
  11  15   1      541.05      529.49    120.22 o 
  13  15   1      329.18      339.10     70.11 o 
 -12  16   1      625.47      679.62    102.60 o 
 -10  16   1      258.28      207.52     70.35 o 
  -8  16   1      604.98      584.66     90.19 o 
  -6  16   1      502.69      579.76     88.71 o 
  -4  16   1     1165.74     1315.54    118.64 o 
  -2  16   1     2849.80     2953.87    157.36 o 
   0  16   1     3087.03     3293.81    160.64 o 
   2  16   1     2129.20     2064.16    132.48 o 
   4  16   1     1356.39     1203.36    148.06 o 
   6  16   1      289.40      256.18    100.09 o 
   8  16   1      166.38      139.59     71.44 o 
  10  16   1     1286.22     1315.44    114.34 o 
  12  16   1     1095.99     1075.69    154.23 o 
  -9  17   1      102.81      178.38     69.26 o 
  -7  17   1        4.56       42.45     51.12 o 
  -5  17   1        2.53       11.58     52.80 o 
  -3  17   1      143.44       77.04     68.32 o 
  -1  17   1      149.51       97.51     51.76 o 
   1  17   1       58.52       72.39     74.94 o 
   3  17   1       56.77       50.72     67.03 o 
   5  17   1      227.85      451.95    134.57 o 
   7  17   1      297.99      330.86    126.02 o 
   9  17   1       68.65       83.58     64.09 o 
  -8  18   1      454.36      437.46     88.56 o 
  -6  18   1      568.57      482.02     92.78 o 
  -4  18   1      680.40      887.65    107.79 o 
  -2  18   1      562.92      628.65     89.90 o 
   0  18   1     1210.32     1298.38    119.25 o 
   2  18   1     1343.36     1276.31    117.95 o 
   4  18   1     1066.18      996.99    169.84 o 
   6  18   1      283.44      516.78    134.57 o 
   8  18   1      154.63      288.60    121.35 o 
  -5  19   1      203.84      181.48     70.55 o 
  -3  19   1      140.81       96.18     68.84 o 
  -1  19   1      168.86      142.72     66.20 o 
   1  19   1       12.18        0.00     58.21 o 
   3  19   1      209.88      249.18    117.72 o 
   5  19   1       74.08       61.19     98.79 o 
 -20   0   2     1383.82     1455.83    141.77 o 
 -18   0   2     3363.50     3723.36    185.73 o 
 -16   0   2     8922.72     8740.24    292.96 o 
 -14   0   2      292.80      417.11     64.08 o 
 -12   0   2     2563.51     2696.25    126.10 o 
 -10   0   2     1015.32     1031.46     78.96 o 
  -8   0   2    22093.03    22614.25    517.48 o 
  -6   0   2    45693.35    44537.94    944.32 o 
  -4   0   2    77161.02    73332.04   1493.54 o 
  -2   0   2   129181.87   127976.39   3612.77 o 
   6   0   2      322.86      233.11     45.12 o 
   8   0   2      972.67      988.19     64.71 o 
  10   0   2    10336.51    10321.31    416.30 o 
  12   0   2    10832.89    11168.25    307.36 o 
  14   0   2    13330.03    13067.62    361.93 o 
  16   0   2     3922.99     3991.79    234.27 o 
  18   0   2      610.33      850.46     99.12 o 
  20   0   2       60.30      155.70     64.21 o 
 -21   1   2       26.81       54.66     46.58 o 
 -19   1   2      150.25      123.96     51.01 o 
 -17   1   2      307.15      277.39     46.72 o 
 -15   1   2      786.62      723.80     61.51 o 
 -13   1   2      524.67      463.89     45.40 o 
 -11   1   2      216.99      278.09     26.92 o 
  -9   1   2     2596.91     2694.40     93.68 o 
  -7   1   2     2204.56     2217.13     64.26 o 
  -5   1   2    13073.68    12443.42    206.84 o 
  -3   1   2    10618.32     9345.44    179.24 o 
   5   1   2     3484.24     3152.00    123.17 o 
   7   1   2      276.76      301.05     24.81 o 
   9   1   2      444.51      420.62     29.46 o 
  11   1   2     2341.38     2456.94     68.45 o 
  13   1   2      937.87      795.36     84.99 o 
  15   1   2     3225.49     3208.75    106.92 o 
  17   1   2      274.76      295.03     45.98 o 
  19   1   2      163.37       98.83     40.55 o 
 -20   2   2      901.72      991.10     86.54 o 
 -18   2   2     3580.03     3528.44    131.22 o 
 -16   2   2     1695.38     1486.77     85.89 o 
 -14   2   2     1395.45     1371.53     76.41 o 
 -12   2   2     2180.55     2157.83     65.68 o 
 -10   2   2     9916.19     9342.14    159.56 o 
  -8   2   2    30947.53    30880.67    423.62 o 
  -6   2   2    17569.91    17035.44    276.46 o 
  -4   2   2    15204.34    14283.38    228.63 o 
  -2   2   2    10285.85     9721.93    183.01 o 
   4   2   2    13639.87    12968.67    398.02 o 
   6   2   2    10380.89    10498.92    249.46 o 
   8   2   2     8441.38     8060.43    135.29 o 
  10   2   2     7253.89     7121.81    156.07 o 
  12   2   2     1815.56     2072.56     80.39 o 
  14   2   2     1952.94     1909.05     82.64 o 
  16   2   2     1105.64     1133.27     82.70 o 
  18   2   2      593.58      588.75     60.49 o 
  20   2   2      609.33      651.45     74.89 o 
 -19   3   2      311.41      369.65     57.12 o 
 -17   3   2      906.36      803.92     72.57 o 
 -15   3   2       12.63       40.95     29.50 o 
 -13   3   2       82.06       40.11     26.15 o 
 -11   3   2      199.39      237.73     26.81 o 
  -9   3   2     2877.58     2832.89     77.39 o 
  -7   3   2     9185.99     9260.64    138.59 o 
  -5   3   2     1006.97     1041.44     50.26 o 
  -3   3   2      426.36      683.21     35.20 o 
  -1   3   2     2508.94     1796.34    139.11 o 
   1   3   2     1264.24     1140.12     67.16 o 
   3   3   2       20.23        0.00     12.45 o 
   5   3   2      726.03      842.19     75.71 o 
   7   3   2     4141.61     4535.59    115.85 o 
   9   3   2     2285.11     2320.89    111.96 o 
  11   3   2     1676.02     1936.47     70.08 o 
  13   3   2     5772.20     5841.83    124.48 o 
  15   3   2      479.68      466.08     42.76 o 
  17   3   2      401.25      394.53     69.27 o 
  19   3   2       14.47       27.54     39.04 o 
 -20   4   2      398.08      445.03    117.93 o 
 -18   4   2     1942.27     1934.72    105.77 o 
 -16   4   2     2070.80     2012.34     98.52 o 
 -14   4   2      470.28      432.21     47.50 o 
 -12   4   2     8808.21     8460.34    159.89 o 
 -10   4   2     6164.26     6118.82    121.46 o 
  -8   4   2     9782.96     9850.58    149.70 o 
  -6   4   2      271.64      444.63     38.53 o 
  -4   4   2     1067.57     1520.59     51.42 o 
  -2   4   2     3990.15     3278.35    137.56 o 
   0   4   2     1044.67     1082.87     51.42 o 
   2   4   2    23064.39    25178.64    767.52 o 
   4   4   2     9463.78    10069.76    241.34 o 
   6   4   2    33420.99    34167.65    599.30 o 
   8   4   2     1528.17     1559.96     85.49 o 
  10   4   2     2687.45     2912.82     94.81 o 
  12   4   2     4539.99     4744.01    107.24 o 
  14   4   2     4452.44     4917.34    114.73 o 
  16   4   2     2760.40     2542.39    126.69 o 
  18   4   2     1178.27     1231.96     97.74 o 
  20   4   2      992.89     1002.46     96.47 o 
 -19   5   2      858.41      892.62     81.26 o 
 -17   5   2     1685.78     1793.77     99.10 o 
 -15   5   2      394.22      376.90     51.01 o 
 -13   5   2       98.10       53.72     22.12 o 
 -11   5   2      957.12      933.40     48.33 o 
  -9   5   2     4440.24     4326.08     95.44 o 
  -7   5   2     6439.49     5852.85    102.03 o 
  -5   5   2     1899.71     1838.68     57.25 o 
  -3   5   2      223.50      240.75     21.46 o 
  -1   5   2     1026.12     1048.95     43.70 o 
   1   5   2     6760.97     6505.17    167.08 o 
   3   5   2     2199.44     2034.02    143.52 o 
   5   5   2      806.17      799.42     45.59 o 
   7   5   2      316.79      343.86     50.96 o 
   9   5   2      169.58      160.72     22.53 o 
  11   5   2     1497.39     1717.18     61.32 o 
  13   5   2       27.36       23.07     22.02 o 
  15   5   2     1594.38     1650.23     71.67 o 
  17   5   2       78.02       71.84     34.91 o 
  19   5   2        7.95        0.00     42.66 o 
 -20   6   2      736.74      632.05     73.62 o 
 -18   6   2      953.08     1063.37     84.77 o 
 -16   6   2     1147.72     1111.06     80.77 o 
 -14   6   2      529.89      372.81     54.99 o 
 -12   6   2     9569.64     9739.71    180.84 o 
 -10   6   2     5098.86     4900.14    108.24 o 
  -8   6   2     2394.31     2179.40     67.60 o 
  -6   6   2     3494.02     3296.15     87.10 o 
  -4   6   2      948.38      813.68     29.81 o 
  -2   6   2      695.60      542.03     26.21 o 
   0   6   2     3886.83     4315.16     76.90 o 
   2   6   2     8173.70     8750.04    180.85 o 
   4   6   2    12278.39    12278.39    236.57 o 
   6   6   2    21038.53    22224.74    387.96 o 
   8   6   2     1370.07     1445.14     80.99 o 
  10   6   2     1115.26     1052.70     56.93 o 
  12   6   2     4596.95     4583.71    107.19 o 
  14   6   2     1376.65     1638.85     79.85 o 
  16   6   2      309.73      273.18     66.99 o 
  18   6   2      568.55      610.25     73.18 o 
 -19   7   2      100.80      120.61     54.21 o 
 -17   7   2      994.73      923.27     91.64 o 
 -15   7   2      596.45      710.45     59.98 o 
 -13   7   2      240.87      282.89     39.63 o 
 -11   7   2     2091.10     2246.52     82.50 o 
  -9   7   2     6197.73     5990.88    123.35 o 
  -7   7   2     2281.85     2150.67     63.04 o 
  -5   7   2     5133.90     4893.12     87.54 o 
  -3   7   2    10184.96    10715.96    152.07 o 
  -1   7   2    17719.92    18746.64    264.46 o 
   1   7   2     4878.46     4953.08    131.11 o 
   3   7   2    11707.36    11925.53    269.53 o 
   5   7   2     1255.89     1287.57     54.12 o 
   7   7   2      978.18      897.34     39.22 o 
   9   7   2      277.05      204.16     28.49 o 
  11   7   2     1408.83     1487.40     60.74 o 
  13   7   2      972.43      953.67     63.74 o 
  15   7   2     1660.14     1761.23     87.40 o 
  17   7   2      641.88      694.36     65.58 o 
  19   7   2      254.19      378.29     66.35 o 
 -18   8   2      751.47      668.22     82.10 o 
 -16   8   2      665.59      610.04    107.67 o 
 -14   8   2        9.89       25.32     28.19 o 
 -12   8   2     4370.72     4233.30    120.83 o 
 -10   8   2      758.08      790.04     53.21 o 
  -8   8   2     6523.29     6357.35    201.89 o 
  -6   8   2     6339.39     6152.61    118.49 o 
  -4   8   2     3305.47     3059.57     79.93 o 
  -2   8   2     4290.05     4607.66     80.11 o 
   0   8   2     2179.78     2032.81     48.26 o 
   2   8   2    26304.59    28311.74    432.10 o 
   4   8   2     5269.70     5542.22    100.99 o 
   6   8   2     5357.03     5479.12    104.17 o 
   8   8   2      483.43      464.57     29.92 o 
  10   8   2     1580.15     1545.56     85.94 o 
  12   8   2     2489.94     2442.57     88.53 o 
  14   8   2     2349.54     2402.01     97.24 o 
  16   8   2     1477.01     1554.17     88.75 o 
  18   8   2      337.62      330.07     62.05 o 
 -17   9   2       23.83       30.14     41.56 o 
 -15   9   2      369.58      375.27     48.90 o 
 -13   9   2      121.38       98.88     33.83 o 
 -11   9   2     2017.56     2029.69     98.43 o 
  -9   9   2     3608.10     3541.62     94.37 o 
  -7   9   2     5602.65     5382.95    113.58 o 
  -5   9   2     4180.55     3723.66     77.28 o 
  -3   9   2      428.83      378.03     24.96 o 
  -1   9   2     2014.30     2346.19     52.62 o 
   1   9   2     3311.30     3249.81     63.11 o 
   3   9   2     6312.41     6264.00    129.03 o 
   5   9   2     7686.52     7914.91    123.90 o 
   7   9   2     2234.87     2199.60     72.65 o 
   9   9   2     4343.46     4531.01    116.78 o 
  11   9   2      386.68      309.49     63.29 o 
  13   9   2      565.64      583.27     54.55 o 
  15   9   2      240.65      282.92     46.29 o 
  17   9   2      436.12      471.27     61.86 o 
 -18  10   2      670.44      507.84     78.28 o 
 -16  10   2      583.03      626.55     62.77 o 
 -14  10   2      257.46      173.91     45.38 o 
 -12  10   2     1087.76     1073.45     70.93 o 
 -10  10   2     2070.03     2053.65    108.25 o 
  -8  10   2     8622.01     9163.49    154.30 o 
  -6  10   2     3855.75     3855.36     83.69 o 
  -4  10   2     3814.15     3793.19     79.34 o 
  -2  10   2     2343.03     2506.43     66.96 o 
   0  10   2     8558.56     9105.30    155.78 o 
   2  10   2     6746.28     7195.50    105.25 o 
   4  10   2      454.37      456.80     33.23 o 
   6  10   2     1035.06     1021.83     54.08 o 
   8  10   2     3550.35     3407.76    127.59 o 
  10  10   2       18.84       56.01     34.16 o 
  12  10   2       90.99      124.58     45.00 o 
  14  10   2      139.63      146.63     50.79 o 
  16  10   2      572.92      577.79     76.96 o 
  18  10   2      245.14      222.59     64.67 o 
 -17  11   2      816.61      830.77    116.99 o 
 -15  11   2      435.90      433.71     57.04 o 
 -13  11   2      656.32      629.06     73.77 o 
 -11  11   2     2667.02     2395.82     98.32 o 
  -9  11   2     1373.33     1245.34     70.56 o 
  -7  11   2     3262.90     3216.00     90.76 o 
  -5  11   2      687.24      918.66     51.03 o 
  -3  11   2      880.85      941.26     48.50 o 
  -1  11   2     1049.70     1055.98     67.12 o 
   1  11   2     6071.91     6450.96    123.41 o 
   3  11   2     6427.44     6213.62    122.49 o 
   5  11   2     2321.30     2379.07     78.93 o 
   7  11   2     4324.96     4343.92    138.95 o 
   9  11   2     1024.93     1091.24    106.37 o 
  11  11   2     1814.90     1873.50    118.67 o 
  13  11   2     1384.80     1264.61    102.73 o 
  15  11   2     1087.87     1040.11     98.24 o 
  17  11   2      544.33      819.42    116.23 o 
 -16  12   2      311.11      153.04     48.36 o 
 -14  12   2       47.23       14.30     33.78 o 
 -12  12   2      566.81      509.36     55.45 o 
 -10  12   2      206.89      170.98     37.80 o 
  -8  12   2      768.69      643.92     56.96 o 
  -6  12   2      751.46      800.14     51.92 o 
  -4  12   2     1260.46     1181.31    109.43 o 
  -2  12   2     1102.12     1128.37     73.53 o 
   0  12   2       75.34       79.72     32.04 o 
   2  12   2      954.94     1017.00     57.32 o 
   4  12   2      106.18       92.12     38.45 o 
   6  12   2     1965.24     2016.33     77.27 o 
   8  12   2      131.35      102.17     38.17 o 
  10  12   2     1605.75     1934.31    108.14 o 
  12  12   2     1514.57     1510.95    193.12 o 
  14  12   2      666.52      563.21     82.33 o 
  16  12   2        9.08       13.76     49.71 o 
 -15  13   2      444.17      503.76     68.53 o 
 -13  13   2      250.06      303.31     59.43 o 
 -11  13   2     1365.36     1466.43     86.82 o 
  -9  13   2     1901.82     1917.25    107.00 o 
  -7  13   2     1446.51     1435.80     84.97 o 
  -5  13   2     1405.20     1266.04     74.17 o 
  -3  13   2     1137.61     1094.05     66.86 o 
  -1  13   2      432.62      556.96     61.24 o 
   1  13   2     1846.33     2109.61     80.01 o 
   3  13   2     4718.25     4749.00    143.52 o 
   5  13   2     7698.79     7717.27    171.58 o 
   7  13   2     1533.81     1507.48     91.60 o 
   9  13   2       64.61        0.00     34.40 o 
  11  13   2     1401.63     1499.47    104.91 o 
  13  13   2     1535.59     1512.45    112.30 o 
  15  13   2      772.45      911.62     94.67 o 
 -14  14   2       62.58       96.19     49.37 o 
 -12  14   2      624.98      682.55     79.60 o 
 -10  14   2      102.64       68.79     42.17 o 
  -8  14   2       35.47        6.70     35.30 o 
  -6  14   2      209.40      193.01     40.10 o 
  -4  14   2      118.03      112.68     34.37 o 
  -2  14   2     2033.08     1915.78    100.67 o 
   0  14   2     1328.87     1376.18    103.19 o 
   2  14   2     1062.90     1153.86     80.06 o 
   4  14   2      812.73      699.21     80.10 o 
   6  14   2      227.30      285.13     75.32 o 
   8  14   2      991.36     1063.98     84.69 o 
  10  14   2      684.50      584.34     72.31 o 
  12  14   2      757.51      671.01     99.00 o 
  14  14   2      198.25      178.20     60.98 o 
 -13  15   2      252.01      431.47     86.48 o 
 -11  15   2      579.22      439.34     85.41 o 
  -9  15   2      941.94     1029.18    152.19 o 
  -7  15   2     2032.03     2154.68    103.01 o 
  -5  15   2     2399.94     2082.79     98.58 o 
  -3  15   2     2487.22     2542.07    118.94 o 
  -1  15   2     2778.17     2962.88    147.75 o 
   1  15   2     1425.63     1444.78    110.40 o 
   3  15   2      700.22      659.23     64.87 o 
   5  15   2       88.85       63.58     38.99 o 
   7  15   2     1054.99     1027.02     84.14 o 
   9  15   2      535.98      583.48     72.42 o 
  11  15   2     1229.35     1350.59    106.78 o 
  13  15   2      875.13      891.96     97.82 o 
 -12  16   2      201.65      207.61     72.24 o 
 -10  16   2       90.11       62.74     53.22 o 
  -8  16   2       87.81       39.55    102.16 o 
  -6  16   2      139.37       62.10     70.19 o 
  -4  16   2        7.88       22.44     39.45 o 
  -2  16   2        7.21       77.95     48.27 o 
   0  16   2       14.59      144.69     51.01 o 
   2  16   2      186.95      186.85     46.45 o 
   4  16   2      102.23      137.14     42.78 o 
   6  16   2      166.48      118.27     65.79 o 
   8  16   2       74.58       19.80     42.80 o 
  10  16   2       26.84        0.00     45.21 o 
  12  16   2      115.86      161.42     61.20 o 
  -9  17   2      843.61     1014.95    121.09 o 
  -7  17   2     1661.46     1657.56    144.78 o 
  -5  17   2     1343.39     1382.06    107.34 o 
  -3  17   2     1388.74     1388.25    203.16 o 
  -1  17   2     2175.88     2196.00    148.29 o 
   1  17   2     1683.85     1969.47    137.38 o 
   3  17   2      624.52      654.33     85.86 o 
   5  17   2      141.98      100.09     91.79 o 
   7  17   2      414.60      248.15    109.16 o 
   9  17   2      932.13      787.20    112.58 o 
  -8  18   2       80.85        0.00     58.86 o 
  -6  18   2      168.50      178.63     78.96 o 
  -4  18   2       48.66       61.27     59.77 o 
  -2  18   2       58.94       62.80     54.26 o 
   0  18   2       64.43      115.54     57.93 o 
   2  18   2      135.61      184.33     63.48 o 
   4  18   2      124.79       74.94    101.38 o 
   6  18   2      165.64      233.37    116.68 o 
   8  18   2      259.77      228.70    127.57 o 
  -5  19   2      140.74      136.37     66.59 o 
  -3  19   2      157.06      283.86    197.84 o 
  -1  19   2      470.89      318.86     76.74 o 
   1  19   2     1094.25     1036.31    114.59 o 
   3  19   2     1019.73      968.21    177.36 o 
   5  19   2      398.51      281.85    117.72 o 
 -21   1   3      743.79      668.96     76.67 o 
 -19   1   3      965.31      941.64     79.61 o 
 -17   1   3     3351.94     3203.73    123.11 o 
 -15   1   3     1202.85     1148.55     74.88 o 
 -13   1   3      206.05      187.12     33.07 o 
 -11   1   3     4479.45     4548.14    117.80 o 
  -9   1   3     3933.03     3653.42     97.57 o 
  -7   1   3    34404.13    35526.31    551.03 o 
  -5   1   3    37173.34    37231.27    558.29 o 
  -3   1   3    39910.02    44301.59    749.05 o 
  -1   1   3     2286.41     3043.87    117.98 o 
   5   1   3     7390.52     7068.94    155.79 o 
   7   1   3    23251.44    24627.37    310.31 o 
   9   1   3     2027.32     1784.28     48.14 o 
  11   1   3     8703.22     8641.15    159.61 o 
  13   1   3     7629.19     7599.46    165.38 o 
  15   1   3     2619.82     2913.69    108.05 o 
  17   1   3      187.33      222.97     45.52 o 
  19   1   3      440.47      515.49     98.24 o 
 -20   2   3       53.91       12.23     39.93 o 
 -18   2   3      291.54      365.15     53.44 o 
 -16   2   3     1570.78     1586.21    133.95 o 
 -14   2   3       80.71       52.16     27.70 o 
 -12   2   3      795.63      645.18     51.32 o 
 -10   2   3     3190.78     3698.94     83.78 o 
  -8   2   3      948.67      903.84     35.80 o 
  -6   2   3       73.80       39.92     14.54 o 
  -4   2   3     2868.32     2511.82     72.54 o 
  -2   2   3      138.98       64.95     21.05 o 
   0   2   3     3744.10     2710.96     81.99 o 
   4   2   3       56.30       50.04     22.30 o 
   6   2   3    17518.14    18927.93    264.46 o 
   8   2   3      442.05      473.33     26.87 o 
  10   2   3      307.51      337.58     26.76 o 
  12   2   3     6384.45     6490.47    132.28 o 
  14   2   3     1902.77     1725.95     69.65 o 
  16   2   3      805.78      873.61     67.42 o 
  18   2   3       56.13       20.34     36.76 o 
  20   2   3       74.85        0.00     40.42 o 
 -19   3   3     1250.37     1248.81     91.38 o 
 -17   3   3     2002.66     1976.23    101.82 o 
 -15   3   3     3098.50     3239.28    118.38 o 
 -13   3   3      316.17      284.67     37.81 o 
 -11   3   3     3740.62     3639.91     87.38 o 
  -9   3   3     1203.93     1019.00     40.71 o 
  -7   3   3    17499.47    16624.41    226.26 o 
  -5   3   3     2917.23     2561.57     58.07 o 
  -3   3   3     8715.03     8254.54    145.30 o 
  -1   3   3     7392.17     6105.23    276.67 o 
   1   3   3    11348.73    10447.02    334.49 o 
   3   3   3     8094.38     8137.99    265.00 o 
   5   3   3    14860.06    15454.56    248.25 o 
   7   3   3    10434.79    11256.09    175.43 o 
   9   3   3      531.39      428.76     27.68 o 
  11   3   3      644.28      631.34     35.97 o 
  13   3   3     4236.26     4267.40    103.27 o 
  15   3   3     6474.95     6457.73    250.87 o 
  17   3   3      459.51      487.34     56.97 o 
  19   3   3     1582.18     1429.95     93.67 o 
 -20   4   3      476.92      439.36     63.68 o 
 -18   4   3      161.94      119.49     43.00 o 
 -16   4   3      131.61      112.67     53.26 o 
 -14   4   3      259.41      198.39     54.49 o 
 -12   4   3      123.77      178.87     26.75 o 
 -10   4   3      840.12      844.49     42.22 o 
  -8   4   3     7035.99     7158.61    126.72 o 
  -6   4   3     7134.89     6993.63    112.25 o 
  -4   4   3     2280.86     2074.20     50.09 o 
  -2   4   3     4936.38     4796.13    138.66 o 
   0   4   3     3048.22     3434.11    128.22 o 
   2   4   3       97.07       11.03     21.17 o 
   4   4   3     2272.09     2234.65     66.55 o 
   6   4   3     8892.95     9283.94    149.54 o 
   8   4   3     2271.92     2270.65     69.91 o 
  10   4   3     3057.25     3247.99     70.69 o 
  12   4   3     1350.22     1428.25     59.95 o 
  14   4   3     1014.99     1041.46     57.87 o 
  16   4   3      211.90      192.07     42.03 o 
  18   4   3      166.31      150.10     45.98 o 
  20   4   3       54.37       70.68     51.67 o 
 -19   5   3      895.75     1046.24     86.16 o 
 -17   5   3     4066.73     4097.06    156.82 o 
 -15   5   3     3402.68     3362.23    117.60 o 
 -13   5   3      390.12      314.81     42.83 o 
 -11   5   3     3002.91     2940.70     81.13 o 
  -9   5   3     3359.26     3060.16     74.99 o 
  -7   5   3    18372.39    19318.80    261.65 o 
  -5   5   3     1079.17     1006.94     38.33 o 
  -3   5   3     2523.03     2570.75     67.31 o 
  -1   5   3     1636.61     1306.17     60.81 o 
   1   5   3    12892.29    12086.56    233.18 o 
   3   5   3    10969.74    11296.09    220.17 o 
   5   5   3     7226.76     7776.84    164.48 o 
   7   5   3     3179.62     3281.88     73.61 o 
   9   5   3       66.90       29.78     13.93 o 
  11   5   3     1816.99     1820.20     73.69 o 
  13   5   3      483.22      497.88     51.05 o 
  15   5   3     1850.23     1922.49     89.26 o 
  17   5   3     1886.79     1806.27    129.42 o 
  19   5   3      999.69      977.19    113.88 o 
 -20   6   3      148.59      129.53     49.51 o 
 -18   6   3      906.19      831.87    106.96 o 
 -16   6   3      438.59      374.97     54.07 o 
 -14   6   3      307.94      262.23     37.17 o 
 -12   6   3      596.03      564.85     51.46 o 
 -10   6   3     1017.89     1071.21     48.30 o 
  -8   6   3      145.99      160.44     21.58 o 
  -6   6   3     6529.19     6679.09    123.93 o 
  -4   6   3     9066.72     8342.96    139.79 o 
  -2   6   3     9459.21     9680.00    177.24 o 
   0   6   3      616.20      635.09     39.00 o 
   2   6   3     2284.87     1942.31     66.56 o 
   4   6   3     1311.93     1364.98     48.08 o 
   6   6   3      927.40      860.67     38.43 o 
   8   6   3       60.77      110.11     18.49 o 
  10   6   3       54.96       44.13     19.29 o 
  12   6   3      190.32      191.47     30.64 o 
  14   6   3     1608.16     1555.69     69.46 o 
  16   6   3      371.09      379.70     59.75 o 
  18   6   3      239.23      151.84     87.97 o 
 -19   7   3       45.30        0.00     40.92 o 
 -17   7   3     1826.78     1836.61    104.58 o 
 -15   7   3     2220.56     2245.15    133.01 o 
 -13   7   3      615.43      576.84     46.82 o 
 -11   7   3     2351.76     2218.26    108.54 o 
  -9   7   3     3321.81     2978.09    110.96 o 
  -7   7   3    14895.13    15028.23    267.63 o 
  -5   7   3      815.17      844.35     72.91 o 
  -3   7   3     1347.31     1201.43     50.39 o 
  -1   7   3     3874.47     3627.99     80.01 o 
   1   7   3    14563.38    14821.40    248.85 o 
   3   7   3    10994.24    12033.20    210.02 o 
   5   7   3     6112.10     6348.22    116.87 o 
   7   7   3     9149.03     9462.34    144.15 o 
   9   7   3     2316.00     2180.95     59.03 o 
  11   7   3     1338.19     1271.29     76.20 o 
  13   7   3      645.61      740.05     51.65 o 
  15   7   3     1278.73     1299.96     78.03 o 
  17   7   3      630.61      656.08     88.18 o 
  19   7   3     1117.86     1222.80    105.53 o 
 -18   8   3      461.76      525.36     74.90 o 
 -16   8   3      603.48      656.28     76.67 o 
 -14   8   3      420.37      373.52     46.40 o 
 -12   8   3      315.21      225.29     36.57 o 
 -10   8   3      803.13      691.69     55.73 o 
  -8   8   3     2885.88     2591.28     76.28 o 
  -6   8   3     4251.85     4007.81     92.84 o 
  -4   8   3     4564.47     4678.10     97.41 o 
  -2   8   3      152.71      164.92     14.62 o 
   0   8   3     2108.60     2050.85     65.64 o 
   2   8   3     4162.03     4512.87    134.00 o 
   4   8   3     5591.71     6015.77     98.74 o 
   6   8   3     5438.93     5593.76    110.00 o 
   8   8   3     2913.48     3047.78     69.45 o 
  10   8   3     1434.21     1372.00     59.83 o 
  12   8   3     1530.38     1530.34     93.15 o 
  14   8   3      514.26      514.22     63.21 o 
  16   8   3      439.59      414.72     64.11 o 
  18   8   3      545.00      761.69     98.67 o 
 -17   9   3      564.24      742.88     85.90 o 
 -15   9   3      167.04      185.89     43.83 o 
 -13   9   3      162.70      157.91     35.59 o 
 -11   9   3     4402.58     4621.08    127.94 o 
  -9   9   3     3327.08     3412.68    121.06 o 
  -7   9   3     3172.73     2977.27     81.65 o 
  -5   9   3     2117.45     1958.14     93.89 o 
  -3   9   3     2810.75     2640.28     68.93 o 
  -1   9   3     5421.59     5602.40    107.75 o 
   1   9   3     2010.81     1979.82     87.72 o 
   3   9   3     3119.26     3241.93     77.19 o 
   5   9   3      467.26      559.08     36.35 o 
   7   9   3     8531.91     8986.80    159.10 o 
   9   9   3      633.36      512.67     65.73 o 
  11   9   3     1019.38     1143.93    129.06 o 
  13   9   3     2707.73     2959.95    126.30 o 
  15   9   3      779.02      736.87     79.55 o 
  17   9   3       83.30       20.61    134.32 o 
 -18  10   3      364.86      316.95     68.79 o 
 -16  10   3     1297.13     1357.33     88.13 o 
 -14  10   3      805.40      852.69     68.97 o 
 -12  10   3      543.19      513.15     52.70 o 
 -10  10   3     1749.28     1645.49     72.69 o 
  -8  10   3     1705.35     1605.23     67.52 o 
  -6  10   3      700.29      677.98     44.64 o 
  -4  10   3     1751.93     1713.24     64.91 o 
  -2  10   3     3959.54     4030.47    107.79 o 
   0  10   3     2846.07     2823.66     90.74 o 
   2  10   3     3782.98     3741.14     93.11 o 
   4  10   3     3655.15     3612.49     98.03 o 
   6  10   3     2212.71     2515.20     80.85 o 
   8  10   3      605.88      707.59     63.70 o 
  10  10   3     1000.23      822.80     74.00 o 
  12  10   3     1072.80     1203.01    131.25 o 
  14  10   3      673.90      520.21    100.58 o 
  16  10   3      868.08      670.78    100.54 o 
 -17  11   3      470.15      414.70     62.64 o 
 -15  11   3      113.42      137.53     41.12 o 
 -13  11   3       22.22       57.88     34.33 o 
 -11  11   3     1643.16     1741.73     86.24 o 
  -9  11   3      260.08      253.22     40.72 o 
  -7  11   3     1339.61     1196.99     60.29 o 
  -5  11   3     1983.15     2006.20     82.64 o 
  -3  11   3      413.22      380.63     39.77 o 
  -1  11   3     1678.90     1723.34    111.00 o 
   1  11   3     1506.39     1433.16     78.96 o 
   3  11   3     1500.53     1519.53     57.68 o 
   5  11   3      117.72      132.59     26.34 o 
   7  11   3      244.95      178.43     32.19 o 
   9  11   3      305.82      365.85     54.04 o 
  11  11   3      661.99      703.35    103.01 o 
  13  11   3     1293.29     1338.63    102.26 o 
  15  11   3      479.53      553.08     76.63 o 
 -16  12   3     1006.31      822.16     74.63 o 
 -14  12   3      765.18      915.69     74.95 o 
 -12  12   3     1015.41     1055.10     74.26 o 
 -10  12   3     3109.24     3331.80    120.10 o 
  -8  12   3     3756.39     3808.38    121.18 o 
  -6  12   3     2987.87     3043.75    103.66 o 
  -4  12   3      434.01      495.35     69.24 o 
  -2  12   3     1704.68     1582.37     75.44 o 
   0  12   3     3766.85     3745.15    225.86 o 
   2  12   3     3253.33     3050.00     95.11 o 
   4  12   3     5024.11     4845.91    130.51 o 
   6  12   3     2779.70     2881.59     93.02 o 
   8  12   3      194.87      325.77     51.97 o 
  10  12   3     1217.62     1309.33     94.39 o 
  12  12   3      450.29      734.61     79.65 o 
  14  12   3      839.47      925.11     91.86 o 
  16  12   3      815.18     1007.07     99.75 o 
 -15  13   3       62.91       20.60     57.05 o 
 -13  13   3      144.78       52.15     44.99 o 
 -11  13   3      476.91      502.07     66.71 o 
  -9  13   3      562.10      596.35     58.83 o 
  -7  13   3     3768.92     4043.93    143.59 o 
  -5  13   3     3512.60     3437.12    172.09 o 
  -3  13   3     2249.95     2363.39     95.52 o 
  -1  13   3      278.78      229.35     42.68 o 
   1  13   3     1136.25     1196.43    127.51 o 
   3  13   3      875.06      944.43     71.37 o 
   5  13   3      816.03      808.65     68.59 o 
   7  13   3     2348.10     2326.68    136.77 o 
   9  13   3      978.44     1021.01     85.77 o 
  11  13   3      490.31      458.15     67.25 o 
  13  13   3      200.24      214.05     60.62 o 
  15  13   3       53.87      127.73     59.72 o 
 -14  14   3      567.26      622.77     93.92 o 
 -12  14   3      447.40      457.40     70.45 o 
 -10  14   3      630.43      513.51     67.41 o 
  -8  14   3     1232.27     1301.01     85.19 o 
  -6  14   3     2058.05     2010.02     95.79 o 
  -4  14   3      804.97      777.60     63.42 o 
  -2  14   3      365.98      337.73     60.41 o 
   0  14   3      656.92      633.98     63.50 o 
   2  14   3     2118.66     2161.88    104.65 o 
   4  14   3     1682.44     2003.90    106.36 o 
   6  14   3      309.29      319.18     53.65 o 
   8  14   3     1716.54     1569.28    105.73 o 
  10  14   3     1674.53     1911.02    192.03 o 
  12  14   3     1239.02     1371.01    109.22 o 
  14  14   3      448.07      516.39     79.16 o 
 -13  15   3      159.41      236.58     62.49 o 
 -11  15   3      322.04      205.81     58.41 o 
  -9  15   3        1.52        4.51     41.03 o 
  -7  15   3      204.10      203.50     45.73 o 
  -5  15   3      233.25      348.36     50.13 o 
  -3  15   3       89.98       64.90     39.25 o 
  -1  15   3      283.19      267.18     69.27 o 
   1  15   3      246.72      137.65     56.66 o 
   3  15   3       53.33       49.08     38.21 o 
   5  15   3       92.11       51.62     39.23 o 
   7  15   3      567.33      499.14     66.22 o 
   9  15   3       10.68       45.49     44.82 o 
  11  15   3      118.56      157.39     57.07 o 
  13  15   3      100.59        0.00     49.24 o 
 -12  16   3        5.59       18.78     60.36 o 
 -10  16   3      419.08      346.67     64.56 o 
  -8  16   3      987.19      927.89     78.37 o 
  -6  16   3     2249.30     2421.18    112.42 o 
  -4  16   3     1978.19     2239.47    123.84 o 
  -2  16   3     1296.20     1358.19    138.74 o 
   0  16   3      518.36      618.62    133.41 o 
   2  16   3      473.10      538.82     64.52 o 
   4  16   3      568.82      453.72    122.06 o 
   6  16   3     1149.47     1119.97    121.60 o 
   8  16   3      849.92      944.58    122.13 o 
  10  16   3      594.14      642.35     80.30 o 
  -9  17   3       15.87        0.00     52.04 o 
  -7  17   3        2.08        0.00     42.32 o 
  -5  17   3       67.21        0.00     42.78 o 
  -3  17   3       70.25       31.58     42.94 o 
  -1  17   3      114.82       40.83     48.06 o 
   1  17   3      195.93      244.09     65.10 o 
   3  17   3      456.50      331.42     58.87 o 
   5  17   3      137.98      102.18     62.82 o 
   7  17   3      231.94      280.03     77.39 o 
   9  17   3       26.26       33.33     75.97 o 
  -8  18   3      594.86      688.63    243.74 o 
  -6  18   3      937.40     1062.91    101.72 o 
  -4  18   3      989.95     1163.84    124.62 o 
  -2  18   3      618.58      733.97    100.04 o 
   0  18   3      455.88      483.79     92.70 o 
   2  18   3     1424.33     1347.18    197.32 o 
   4  18   3     1078.64     1128.97    185.66 o 
   6  18   3      614.53      748.07    162.84 o 
  -3  19   3      161.67      278.87     78.14 o 
  -1  19   3      185.62      188.79     70.90 o 
   1  19   3       49.52       33.07     55.75 o 
   3  19   3      107.51      104.25     62.46 o 
 -20   0   4      816.11     1064.37    257.22 o 
 -18   0   4     3447.03     3453.32    189.19 o 
 -16   0   4     3330.97     3189.31    162.61 o 
 -14   0   4     4424.60     4286.99    182.66 o 
 -12   0   4     1222.78     1298.39     98.37 o 
 -10   0   4     4505.25     4249.41    137.01 o 
  -8   0   4    10162.08     9398.53    296.76 o 
  -6   0   4    60689.80    62808.19   1320.47 o 
  -4   0   4    34849.84    31401.95    976.64 o 
   4   0   4    30167.92    31849.02    934.24 o 
   6   0   4     1382.98     1273.57     55.74 o 
   8   0   4    20272.21    21962.01    347.73 o 
  10   0   4     7737.02     7442.06    171.10 o 
  12   0   4     2454.13     2803.13    132.93 o 
  14   0   4     1602.00     1559.64    115.51 o 
  16   0   4     2176.63     1750.99    128.95 o 
  18   0   4      447.12      673.87    286.13 o 
  20   0   4     1517.18     1671.29    150.74 o 
 -19   1   4       38.93       34.43     40.06 o 
 -17   1   4      282.40      280.33     47.39 o 
 -15   1   4     1007.49      952.67     71.26 o 
 -13   1   4      489.71      545.34     49.71 o 
 -11   1   4      339.64      429.15     52.96 o 
  -9   1   4     1007.58     1020.80     42.82 o 
  -7   1   4     2014.03     1807.87     61.83 o 
  -5   1   4     2503.70     2390.35     64.64 o 
  -3   1   4     1772.26     1619.12     54.53 o 
  -1   1   4     4615.24     5113.63    107.20 o 
   1   1   4     1886.50     1867.94    174.25 o 
   3   1   4     2062.10     2099.69     78.89 o 
   5   1   4    11513.80    12578.31    191.04 o 
   7   1   4     8337.88     8382.89    116.90 o 
   9   1   4     3100.69     3081.31     67.61 o 
  11   1   4       63.35       69.17     21.33 o 
  13   1   4     4466.91     4739.98    129.75 o 
  15   1   4     2049.93     2066.60     94.66 o 
  17   1   4       23.04        4.25     35.71 o 
  19   1   4      705.81      759.45     84.96 o 
 -20   2   4      827.19      776.73     79.23 o 
 -18   2   4      386.23      419.34     68.34 o 
 -16   2   4     1926.39     1845.68    126.24 o 
 -14   2   4     1196.43     1270.20     82.44 o 
 -12   2   4     2371.86     2362.62    110.33 o 
 -10   2   4     2544.82     2496.87     62.59 o 
  -8   2   4    12563.18    11838.33    173.30 o 
  -6   2   4    48396.22    50213.54    605.39 o 
  -4   2   4     7670.64     7028.14    131.27 o 
  -2   2   4     4515.68     4668.16    107.60 o 
   0   2   4     6501.76     5891.79    105.48 o 
   2   2   4     8555.29     8033.28    173.46 o 
   4   2   4     5287.13     4789.37     95.63 o 
   6   2   4    40302.57    43094.75    573.91 o 
   8   2   4     9183.42     9337.62    141.11 o 
  10   2   4     1121.68     1044.86     42.64 o 
  12   2   4     4623.17     4704.76    124.98 o 
  14   2   4     1955.60     1936.43     88.82 o 
  16   2   4      422.24      437.49     52.98 o 
  18   2   4      197.66      393.80     57.28 o 
  20   2   4      674.37      792.54     79.57 o 
 -19   3   4       54.75       67.87     39.63 o 
 -17   3   4       91.95      106.87     38.54 o 
 -15   3   4      135.73      115.93     34.97 o 
 -13   3   4       71.82       32.18     25.11 o 
 -11   3   4       25.00       12.91     16.00 o 
  -9   3   4      551.03      617.28     34.59 o 
  -7   3   4      155.78      173.20     19.06 o 
  -5   3   4     2764.98     2642.75     62.65 o 
  -3   3   4     5629.54     5257.40     92.49 o 
  -1   3   4      485.99      349.20     25.34 o 
   1   3   4      621.69      674.35     31.44 o 
   3   3   4     1264.65     1434.14     44.30 o 
   5   3   4    10184.06    10968.04    168.83 o 
   7   3   4    10111.67    10808.84    158.09 o 
   9   3   4     5004.71     5024.95     93.90 o 
  11   3   4     1819.76     1886.36     57.95 o 
  13   3   4      244.47      290.30     54.65 o 
  15   3   4      640.85      620.54     57.92 o 
  17   3   4       11.35       20.68     35.79 o 
  19   3   4      100.60      125.99     46.05 o 
 -20   4   4      693.47      644.37     73.91 o 
 -18   4   4      650.55      696.64     92.26 o 
 -16   4   4     2421.18     2340.68    108.31 o 
 -14   4   4     1836.67     1944.17     92.64 o 
 -12   4   4     1450.20     1425.36     60.28 o 
 -10   4   4     1914.15     1937.00     77.44 o 
  -8   4   4     1242.42     1497.60     57.15 o 
  -6   4   4     3574.23     3517.57     79.46 o 
  -4   4   4     2857.07     2904.56     82.53 o 
  -2   4   4     5755.39     5742.54    131.81 o 
   0   4   4    13063.44    13508.20    306.20 o 
   2   4   4    13196.75    13832.98    260.28 o 
   4   4   4    14821.16    15454.94    274.30 o 
   6   4   4     3783.73     4073.37     84.47 o 
   8   4   4    10674.79    11726.72    172.06 o 
  10   4   4      465.50      446.45     31.73 o 
  12   4   4     2643.51     2818.84     81.43 o 
  14   4   4     7981.25     7978.30    188.18 o 
  16   4   4     1231.55     1352.32     84.75 o 
  18   4   4      571.33      606.38     67.05 o 
 -19   5   4      224.23      199.32     49.53 o 
 -17   5   4      278.36      341.72     52.94 o 
 -15   5   4      470.74      403.84     50.68 o 
 -13   5   4      623.39      704.75     69.83 o 
 -11   5   4      338.99      399.46     33.41 o 
  -9   5   4     2033.80     2044.08     58.89 o 
  -7   5   4     4893.03     4617.61    100.26 o 
  -5   5   4     2902.50     2903.30     69.20 o 
  -3   5   4     4903.87     4796.38    130.18 o 
  -1   5   4     4497.11     4748.94     92.72 o 
   1   5   4     2135.31     2130.65     71.63 o 
   3   5   4      705.43      638.41     36.18 o 
   5   5   4     1078.88     1065.18     51.63 o 
   7   5   4      648.16      674.93     32.68 o 
   9   5   4     1483.62     1465.11     49.08 o 
  11   5   4      217.29      212.88     29.61 o 
  13   5   4     2419.07     2481.60    100.79 o 
  15   5   4       84.14       55.59     34.33 o 
  17   5   4       23.44        0.00     35.77 o 
  19   5   4      154.16      210.42     59.22 o 
 -18   6   4     1114.46     1036.29     95.63 o 
 -16   6   4     1514.48     1556.30     93.48 o 
 -14   6   4     2203.20     2196.84     82.43 o 
 -12   6   4     1769.32     1891.46     67.61 o 
 -10   6   4     2186.16     2047.84     83.38 o 
  -8   6   4      321.38      330.57     28.44 o 
  -6   6   4     2949.80     2953.32     73.54 o 
  -4   6   4     5436.73     5208.82    118.46 o 
  -2   6   4      449.78      395.92     32.45 o 
   0   6   4     5046.09     5168.32    101.69 o 
   2   6   4     9907.71     9863.05    178.89 o 
   4   6   4    10810.24    11307.87    201.44 o 
   6   6   4     8416.62     8079.92    143.35 o 
   8   6   4     4640.50     4875.37     92.73 o 
  10   6   4      291.65      232.41     26.92 o 
  12   6   4      723.52      758.66     67.37 o 
  14   6   4     2583.70     2694.96    102.78 o 
  16   6   4     1244.27     1149.64     79.82 o 
  18   6   4      277.62      266.72     63.87 o 
 -19   7   4      587.63      647.51     75.66 o 
 -17   7   4      314.25      300.57     53.50 o 
 -15   7   4     1515.20     1432.18     88.76 o 
 -13   7   4     1077.61     1179.73     63.44 o 
 -11   7   4       61.14       75.86     22.98 o 
  -9   7   4     2201.77     2208.11     70.66 o 
  -7   7   4     5418.82     5333.36    112.52 o 
  -5   7   4     8562.75     8691.15    152.71 o 
  -3   7   4      383.05      457.61     28.63 o 
  -1   7   4     8265.86     8756.21    152.14 o 
   1   7   4     2834.15     2687.18     76.62 o 
   3   7   4      766.08      726.92     42.60 o 
   5   7   4     1209.45     1160.99     73.65 o 
   7   7   4       12.41        7.54     18.05 o 
   9   7   4      428.66      430.03     34.87 o 
  11   7   4      638.72      568.36     49.98 o 
  13   7   4     1702.91     1729.52     84.81 o 
  15   7   4      485.67      512.57     66.10 o 
  17   7   4      511.43      520.66     72.10 o 
 -18   8   4      927.18      826.50    123.98 o 
 -16   8   4     1915.83     1787.33    117.52 o 
 -14   8   4     2100.42     2055.09     91.82 o 
 -12   8   4     2066.57     1996.56     78.80 o 
 -10   8   4     3281.88     3144.56     88.87 o 
  -8   8   4      559.01      629.61     45.67 o 
  -6   8   4     8474.41     7734.62    146.14 o 
  -4   8   4     5036.36     5055.33    144.47 o 
  -2   8   4     4286.00     4067.89    103.33 o 
   0   8   4     2296.67     2140.66     70.80 o 
   2   8   4     8159.45     7841.27    158.74 o 
   4   8   4     2363.51     2361.28     64.62 o 
   6   8   4     4917.02     5132.05    156.52 o 
   8   8   4     1067.54     1071.67     67.42 o 
  10   8   4      486.86      490.11     47.85 o 
  12   8   4      522.22      574.76     54.38 o 
  14   8   4     1775.50     1945.49    142.54 o 
  16   8   4      641.32      685.67    100.63 o 
  18   8   4      384.69      401.28     89.72 o 
 -17   9   4      225.67      247.01     60.26 o 
 -15   9   4      744.47      728.86     63.35 o 
 -13   9   4      736.21      992.57     69.19 o 
 -11   9   4     1602.34     1696.17     73.42 o 
  -9   9   4     1705.01     1604.99     67.83 o 
  -7   9   4     2509.55     2274.35     85.35 o 
  -5   9   4     2365.11     2398.90     68.97 o 
  -3   9   4      952.48      899.99     53.87 o 
  -1   9   4     1613.48     1375.23     62.57 o 
   1   9   4     3548.02     3514.72     95.16 o 
   3   9   4     6536.31     6369.57    123.74 o 
   5   9   4     3352.13     3611.56     86.79 o 
   7   9   4     8877.95     8924.79    161.63 o 
   9   9   4     1287.70     1210.05     67.32 o 
  11   9   4     1081.44     1020.48     80.07 o 
  13   9   4      476.53      562.82     69.85 o 
  15   9   4      397.34      379.45     81.85 o 
  17   9   4      541.50      439.41     93.65 o 
 -16  10   4      392.59      293.52    120.55 o 
 -14  10   4      251.96      249.70     49.93 o 
 -12  10   4      438.48      378.16     42.84 o 
 -10  10   4      458.50      529.81     52.19 o 
  -8  10   4     2382.94     2253.54     77.72 o 
  -6  10   4     9170.34     8860.21    262.73 o 
  -4  10   4     1532.44     1715.02    128.71 o 
  -2  10   4     1070.18     1272.04     80.20 o 
   0  10   4     1060.73     1113.78     59.21 o 
   2  10   4     1799.78     1803.38     68.53 o 
   4  10   4     1118.02     1099.35     80.43 o 
   6  10   4     2675.06     2485.03     73.95 o 
   8  10   4      411.94      357.09     36.25 o 
  10  10   4      973.99      878.90     91.34 o 
  12  10   4      927.50      880.26     80.44 o 
  14  10   4      778.94      732.25     99.83 o 
  16  10   4      308.71      308.64    118.63 o 
 -17  11   4      610.67      720.91     91.32 o 
 -15  11   4     1490.03     1531.10     96.30 o 
 -13  11   4     1894.64     2009.47    103.33 o 
 -11  11   4      402.54      327.97     66.07 o 
  -9  11   4       88.70      132.53     35.41 o 
  -7  11   4      362.20      248.34     41.80 o 
  -5  11   4     1953.41     1859.41     83.01 o 
  -3  11   4     3206.96     3286.34    102.99 o 
  -1  11   4     1516.78     1526.61     81.51 o 
   1  11   4     3159.90     3095.80    111.45 o 
   3  11   4     2082.92     1926.44     81.46 o 
   5  11   4     3071.65     3210.42    126.74 o 
   7  11   4      431.30      482.27     48.38 o 
   9  11   4     1704.26     1715.59    112.72 o 
  11  11   4      535.74      506.67     64.96 o 
  13  11   4     2174.93     1828.76    117.30 o 
  15  11   4      678.38      692.33    104.62 o 
 -16  12   4      302.12      327.75     66.58 o 
 -14  12   4       52.96       44.37     44.53 o 
 -12  12   4      171.23       59.57     40.84 o 
 -10  12   4     2699.87     2755.07    114.93 o 
  -8  12   4      727.21      715.03     78.15 o 
  -6  12   4     1646.90     1715.39     90.49 o 
  -4  12   4      278.43      338.62     43.03 o 
  -2  12   4     1302.23     1297.05     71.45 o 
   0  12   4     1479.98     1446.59     95.06 o 
   2  12   4      328.51      291.35     44.88 o 
   4  12   4      110.21      140.51     26.85 o 
   6  12   4      286.90      426.70     83.39 o 
   8  12   4     3954.27     3639.19    298.06 o 
  10  12   4     1020.71      949.13     83.18 o 
  12  12   4      396.37      386.59     62.53 o 
  14  12   4      114.65      186.78     58.43 o 
 -15  13   4      623.75      700.96     84.07 o 
 -13  13   4      410.22      560.82     84.45 o 
 -11  13   4      568.46      536.78     60.94 o 
  -9  13   4      750.85      860.23     71.53 o 
  -7  13   4      584.56      554.63     57.03 o 
  -5  13   4     1677.47     1509.58     83.30 o 
  -3  13   4     3018.69     3010.13    104.81 o 
  -1  13   4     2536.34     2516.41    130.13 o 
   1  13   4     2859.24     3212.98    103.23 o 
   3  13   4     4278.33     4340.74    123.08 o 
   5  13   4     1714.89     1812.10     97.33 o 
   7  13   4     2687.21     2614.68    118.84 o 
   9  13   4      662.56      765.06     78.72 o 
  11  13   4      231.46      235.03     57.36 o 
  13  13   4      638.95      697.47     84.61 o 
 -14  14   4       30.26       62.34     52.28 o 
 -12  14   4       58.65       36.48     40.34 o 
 -10  14   4      250.56      324.86     54.01 o 
  -8  14   4      270.04      312.79     62.05 o 
  -6  14   4      400.89      388.27     57.07 o 
  -4  14   4      291.11      196.24     41.77 o 
  -2  14   4       81.74      106.19     39.09 o 
   0  14   4     1033.78     1106.12     81.99 o 
   2  14   4      195.02      160.37     41.73 o 
   4  14   4     2420.42     2459.40    111.89 o 
   6  14   4     1322.64     1551.74     95.92 o 
   8  14   4      452.27      564.62     69.89 o 
  10  14   4      154.40      201.25     74.26 o 
  12  14   4       61.48       27.81     48.05 o 
 -13  15   4       76.06       45.91     49.71 o 
 -11  15   4      268.55      232.05     61.50 o 
  -9  15   4     1875.31     1797.97    112.28 o 
  -7  15   4     2731.02     2879.21    236.75 o 
  -5  15   4     3014.35     3111.92    121.04 o 
  -3  15   4      289.13      294.67     64.08 o 
  -1  15   4      558.76      523.71     63.49 o 
   1  15   4      243.32      261.87     45.02 o 
   3  15   4      591.11      692.69     69.38 o 
   5  15   4     2386.21     2205.70    113.91 o 
   7  15   4     1273.08     1040.98    135.48 o 
   9  15   4      833.30      893.06     87.09 o 
  11  15   4      261.42      306.62     78.87 o 
 -10  16   4       64.03      128.76     52.78 o 
  -8  16   4      135.48      103.81     44.27 o 
  -6  16   4       85.75       99.62     45.44 o 
  -4  16   4      108.55      132.42     49.13 o 
  -2  16   4       21.78        0.00     38.48 o 
   0  16   4      256.25      117.02     51.98 o 
   2  16   4      410.84      388.00     58.76 o 
   4  16   4       39.18       51.55     38.39 o 
   6  16   4       36.02      130.60     76.49 o 
   8  16   4        1.46        0.00     57.81 o 
  10  16   4       86.67       58.78     50.38 o 
  -9  17   4     1240.85     1311.61     98.69 o 
  -7  17   4     1542.88     1755.39    157.15 o 
  -5  17   4     1472.75     1339.43    108.05 o 
  -3  17   4      567.71      486.95    121.01 o 
  -1  17   4      592.21      487.30    135.48 o 
   1  17   4      329.01      346.71     76.44 o 
   3  17   4      842.36      773.03     80.50 o 
   5  17   4      313.87      324.86     82.08 o 
   7  17   4      929.98      979.16    125.50 o 
   9  17   4      322.88      450.25     97.80 o 
  -6  18   4       30.41       24.52     51.68 o 
  -4  18   4       49.77       83.73     77.80 o 
  -2  18   4       72.28       46.91     53.81 o 
   0  18   4        6.02        0.00     48.23 o 
   2  18   4       69.47      106.16     58.25 o 
   4  18   4       50.16       66.00     50.13 o 
   6  18   4      108.57        0.00     59.41 o 
  -1  19   4      360.42      253.18     80.90 o 
   1  19   4      799.00      738.45    104.31 o 
 -19   1   5      902.07      839.49     79.17 o 
 -17   1   5      503.70      665.27     66.83 o 
 -15   1   5      817.13      821.70     69.46 o 
 -13   1   5     2110.70     2168.23    104.12 o 
 -11   1   5     8381.83     8407.47    162.92 o 
  -9   1   5     8073.72     7976.14    121.84 o 
  -7   1   5     5950.70     5891.33    102.02 o 
  -5   1   5    26515.24    28287.52    370.89 o 
  -3   1   5    11182.33    11345.54    293.34 o 
  -1   1   5     2107.98     2224.46     45.56 o 
   1   1   5     1985.42     2117.79     85.84 o 
   3   1   5     8145.37     8234.79    146.82 o 
   5   1   5    29221.50    31640.82    432.44 o 
   7   1   5    11810.32    12601.79    165.12 o 
   9   1   5     7056.51     7728.64    144.46 o 
  11   1   5      931.92      913.07     51.52 o 
  13   1   5     1569.74     1510.54     79.93 o 
  15   1   5     2547.96     2488.99    107.20 o 
  17   1   5      255.95      141.89     46.35 o 
  19   1   5      185.96      170.70     52.32 o 
 -20   2   5        7.34       15.48     42.11 o 
 -18   2   5      170.68      182.46     45.85 o 
 -16   2   5       54.24       38.55     32.81 o 
 -14   2   5       40.89       33.60     26.14 o 
 -12   2   5       53.37       21.27     20.24 o 
 -10   2   5      365.83      305.48     28.64 o 
  -8   2   5       53.88       14.13     13.57 o 
  -6   2   5      932.66      812.24     34.51 o 
  -4   2   5     1037.21     1169.13     33.29 o 
  -2   2   5    25307.56    25796.52    349.31 o 
   0   2   5     3754.08     3659.67     64.31 o 
   2   2   5     1171.65     1332.91     72.93 o 
   4   2   5      264.63      290.95     41.44 o 
   6   2   5     5773.85     6305.07    104.54 o 
   8   2   5      563.98      661.31     33.12 o 
  10   2   5       27.32       41.11     20.96 o 
  12   2   5     1065.15     1010.39     65.70 o 
  14   2   5     1944.49     1883.37     90.60 o 
  16   2   5      173.50      105.73     44.18 o 
  18   2   5      254.26      186.10     49.56 o 
 -19   3   5      629.76      693.40     75.00 o 
 -17   3   5     2250.37     2407.31    141.70 o 
 -15   3   5     1513.52     1563.47     88.22 o 
 -13   3   5     3353.39     3216.78    108.37 o 
 -11   3   5     3686.22     3873.30     87.66 o 
  -9   3   5     4015.59     3891.62     82.76 o 
  -7   3   5     3025.20     2791.07     64.73 o 
  -5   3   5    17923.34    18077.08    242.24 o 
  -3   3   5    12766.87    12670.81    160.42 o 
  -1   3   5     4897.56     4272.64     82.59 o 
   1   3   5    18900.45    19148.21    269.49 o 
   3   3   5    25258.82    25753.21    324.20 o 
   5   3   5      148.88      128.71     18.17 o 
   7   3   5     2741.38     2569.88     59.21 o 
   9   3   5     3081.56     2946.95    126.91 o 
  11   3   5     2941.88     3009.93    123.99 o 
  13   3   5      987.51      956.43     82.00 o 
  15   3   5     1768.28     1795.90     93.24 o 
  17   3   5      517.29      517.76     63.24 o 
  19   3   5      443.72      521.23     65.87 o 
 -18   4   5      190.15      138.45     44.06 o 
 -16   4   5       22.70       29.07     32.05 o 
 -14   4   5      183.75      138.68     36.37 o 
 -12   4   5      425.42      434.58     34.88 o 
 -10   4   5     1180.76     1121.63     49.01 o 
  -8   4   5     3345.41     3089.79     72.11 o 
  -6   4   5     4920.51     4739.01     89.78 o 
  -4   4   5     4763.12     5182.78     81.93 o 
  -2   4   5     6704.15     7244.99    134.55 o 
   0   4   5      116.69      131.10     21.87 o 
   2   4   5     5374.79     5526.00    134.70 o 
   4   4   5     9081.95     9924.28    179.86 o 
   6   4   5      890.96      920.83     40.49 o 
   8   4   5     4977.21     5301.96    117.05 o 
  10   4   5      855.55      822.83     54.99 o 
  12   4   5      465.78      427.88     47.04 o 
  14   4   5      728.90      724.42     62.38 o 
  16   4   5      155.61      148.88     43.42 o 
  18   4   5       56.84       29.46     41.93 o 
 -19   5   5      831.24      870.92     81.76 o 
 -17   5   5     1964.29     1853.86    104.76 o 
 -15   5   5     1502.18     1373.03     86.43 o 
 -13   5   5      619.30      517.85     56.20 o 
 -11   5   5     1775.49     1742.62     62.35 o 
  -9   5   5      193.30      254.43     32.86 o 
  -7   5   5      408.86      500.45     32.39 o 
  -5   5   5     5615.35     5783.96    101.74 o 
  -3   5   5     4216.35     3977.07     97.64 o 
  -1   5   5     3712.73     3407.58     79.62 o 
   1   5   5    11868.70    12183.33    248.83 o 
   3   5   5     5815.43     5898.62    126.16 o 
   5   5   5      362.66      297.34     26.52 o 
   7   5   5     2941.40     2883.42     68.07 o 
   9   5   5     2213.78     2234.31     60.84 o 
  11   5   5     1399.69     1375.63     92.20 o 
  13   5   5     1822.50     2028.33    110.37 o 
  15   5   5     3435.84     3249.79    172.27 o 
  17   5   5     1168.80     1196.71     86.95 o 
  19   5   5      641.75      696.88    150.71 o 
 -18   6   5      140.20      109.62     42.30 o 
 -16   6   5      156.35      189.17     43.12 o 
 -14   6   5      331.34      309.54     53.97 o 
 -12   6   5      801.40      784.80     47.59 o 
 -10   6   5     1702.95     1550.66     59.81 o 
  -8   6   5      890.30      952.95     45.59 o 
  -6   6   5      511.10      430.80     41.67 o 
  -4   6   5     4030.12     3828.14     84.14 o 
  -2   6   5     8488.21     8446.38    165.67 o 
   0   6   5      203.33      200.84     32.56 o 
   2   6   5     1497.83     1467.76     66.56 o 
   4   6   5     1402.08     1398.72     50.03 o 
   6   6   5       17.82       38.61     18.16 o 
   8   6   5     1019.60     1022.52     49.56 o 
  10   6   5     1550.91     1498.88     55.36 o 
  12   6   5     1524.00     1673.44     81.64 o 
  14   6   5      253.65      273.29     46.15 o 
  16   6   5      238.19      156.23     45.02 o 
  18   6   5       21.05       26.04     96.98 o 
 -19   7   5      989.57     1113.23     94.44 o 
 -17   7   5     1511.87     1528.73    158.25 o 
 -15   7   5     2450.12     2439.59    112.75 o 
 -13   7   5     1713.41     1806.39     76.44 o 
 -11   7   5     3155.90     3182.98     84.53 o 
  -9   7   5     1218.98     1247.31     61.27 o 
  -7   7   5      900.45      887.19     47.33 o 
  -5   7   5     8012.46     8221.02    164.60 o 
  -3   7   5      899.45      912.19     65.38 o 
  -1   7   5     2428.65     2438.23     79.43 o 
   1   7   5    18490.17    18314.96    307.23 o 
   3   7   5     7190.54     7372.87    151.56 o 
   5   7   5     2461.18     2172.83     85.63 o 
   7   7   5     4594.90     4750.39    104.28 o 
   9   7   5     1386.30     1471.84     61.29 o 
  11   7   5      326.64      227.02     45.90 o 
  13   7   5      442.01      357.15     59.10 o 
  15   7   5     1973.40     2046.27    122.34 o 
  17   7   5      708.56      862.65    241.27 o 
 -18   8   5       74.24       88.15     52.78 o 
 -16   8   5      212.82      215.99     54.68 o 
 -14   8   5      722.19      746.01     62.03 o 
 -12   8   5     1792.74     1916.74     79.23 o 
 -10   8   5     1782.89     1881.89    161.31 o 
  -8   8   5      613.94      602.77     43.08 o 
  -6   8   5     2151.41     2187.55     95.77 o 
  -4   8   5     4804.56     4422.29    121.41 o 
  -2   8   5     4377.44     4385.02    110.86 o 
   0   8   5     4024.12     4308.20    141.28 o 
   2   8   5     3307.21     3315.27     80.01 o 
   4   8   5     1075.95     1047.80     48.63 o 
   6   8   5     3563.73     3245.64     94.36 o 
   8   8   5     2338.17     2141.60    152.41 o 
  10   8   5      473.56      476.83     49.01 o 
  12   8   5      347.22      382.90     58.21 o 
  14   8   5      706.96      778.31    101.66 o 
  16   8   5      513.03      549.74     94.87 o 
 -17   9   5      576.87      658.08     83.87 o 
 -15   9   5      575.92      710.72     65.06 o 
 -13   9   5      776.73      839.60     99.65 o 
 -11   9   5      388.42      333.81     58.12 o 
  -9   9   5     3684.04     3510.64     97.09 o 
  -7   9   5     2611.17     2719.50     92.42 o 
  -5   9   5     3512.77     3777.87    108.39 o 
  -3   9   5     6144.28     6308.48    237.84 o 
  -1   9   5     1383.78     1248.79     62.75 o 
   1   9   5      943.97      887.79     53.26 o 
   3   9   5     3489.28     3243.97    107.54 o 
   5   9   5     4311.13     4407.32    100.99 o 
   7   9   5      297.36      441.53     42.54 o 
   9   9   5     3498.10     3707.22    108.76 o 
  11   9   5     1900.37     1869.44    113.35 o 
  13   9   5     1055.25     1168.20    138.85 o 
  15   9   5      920.35      714.57    104.87 o 
  17   9   5      180.31      330.74     89.09 o 
 -16  10   5     1442.20     1645.04     97.02 o 
 -14  10   5     1601.75     1497.37     87.09 o 
 -12  10   5      462.56      507.59     98.51 o 
 -10  10   5      155.13      166.37     37.66 o 
  -8  10   5     1158.30     1271.48     76.41 o 
  -6  10   5      677.04      565.97     66.68 o 
  -4  10   5     2041.32     1897.38     80.09 o 
  -2  10   5     4675.51     4107.98    115.13 o 
   0  10   5     4816.71     4371.86    116.85 o 
   2  10   5     1861.16     1909.36     76.02 o 
   4  10   5     2991.31     2943.74    128.56 o 
   6  10   5      413.49      342.95     35.26 o 
   8  10   5      233.57      227.16     38.27 o 
  10  10   5      379.50      316.42     49.04 o 
  12  10   5      406.20      375.56     75.38 o 
  14  10   5     1538.70     1517.69    140.67 o 
  16  10   5      654.78      801.07    116.12 o 
 -15  11   5      193.33      159.89     51.84 o 
 -13  11   5      399.63      478.70     59.47 o 
 -11  11   5      295.71      355.21     49.61 o 
  -9  11   5      981.26     1003.50     73.93 o 
  -7  11   5      124.78      119.61     32.51 o 
  -5  11   5     5470.60     5114.90    154.73 o 
  -3  11   5     2065.15     2102.90     90.76 o 
  -1  11   5       83.61       47.75     30.44 o 
   1  11   5     1530.52     1286.92     68.52 o 
   3  11   5     1589.76     1516.42     72.63 o 
   5  11   5      102.03       39.20     22.34 o 
   7  11   5      934.54      906.32     54.54 o 
   9  11   5      307.96      228.82     62.73 o 
  11  11   5      184.51      121.52     74.23 o 
  13  11   5      924.89      701.19    102.42 o 
  15  11   5      613.31      701.98    128.22 o 
 -14  12   5      467.07      515.27    113.24 o 
 -12  12   5      265.57      322.64     51.45 o 
 -10  12   5      470.87      574.02     63.32 o 
  -8  12   5      569.82      478.52     55.92 o 
  -6  12   5     2274.63     2282.38    120.08 o 
  -4  12   5     2222.57     2096.61     92.74 o 
  -2  12   5      436.65      541.72     51.90 o 
   0  12   5     2622.60     2431.02     91.42 o 
   2  12   5     2550.95     2426.15     91.93 o 
   4  12   5      529.36      503.65     49.97 o 
   6  12   5      921.80      956.37     57.15 o 
   8  12   5     2996.05     3442.20    183.18 o 
  10  12   5      674.72      826.68     85.49 o 
  12  12   5     1059.00     1199.16    121.82 o 
  14  12   5     1535.46     1548.54    146.16 o 
 -13  13   5       29.86       35.59     43.39 o 
 -11  13   5      475.76      410.39     58.00 o 
  -9  13   5      654.64      714.68    119.58 o 
  -7  13   5      725.89      664.77     62.89 o 
  -5  13   5      962.90      909.62     69.47 o 
  -3  13   5      127.73      145.12     36.82 o 
  -1  13   5      352.93      314.36     49.76 o 
   1  13   5      954.32      895.88     64.87 o 
   3  13   5     2430.06     2392.18     95.23 o 
   5  13   5     2619.19     2636.77    112.99 o 
   7  13   5     1007.44     1040.34     68.90 o 
   9  13   5      559.03      504.48     66.93 o 
  11  13   5       33.28       58.98     45.32 o 
  13  13   5      205.61      138.15     93.74 o 
 -12  14   5      777.70      761.40     77.20 o 
 -10  14   5     1415.54     1589.71    100.33 o 
  -8  14   5      897.95      890.34     75.67 o 
  -6  14   5     1650.63     1575.42    104.83 o 
  -4  14   5     1429.26     1376.18     84.53 o 
  -2  14   5     1342.80     1495.24     97.28 o 
   0  14   5      997.62      805.71     80.39 o 
   2  14   5     1176.52     1424.12     99.40 o 
   4  14   5     1842.43     1924.23    105.38 o 
   6  14   5     1251.71     1199.58     89.58 o 
   8  14   5     1236.64     1266.91    132.26 o 
  10  14   5     1166.49     1244.00    101.55 o 
  12  14   5      162.91      126.60     57.99 o 
 -11  15   5       32.43        0.00     42.39 o 
  -9  15   5       95.86       56.27     41.39 o 
  -7  15   5        9.53       25.80     36.96 o 
  -5  15   5      350.78      397.00     53.44 o 
  -3  15   5       14.89        0.00     36.75 o 
  -1  15   5      412.14      227.28     49.81 o 
   1  15   5      476.89      455.16     83.02 o 
   3  15   5      196.16      143.54     44.82 o 
   5  15   5       64.79       77.95     42.19 o 
   7  15   5       89.58       33.99     61.03 o 
   9  15   5      130.18      150.08     51.37 o 
  11  15   5      277.67      303.54     68.92 o 
 -10  16   5      454.35      426.99     64.31 o 
  -8  16   5      805.39      792.98     76.07 o 
  -6  16   5     1202.51     1235.72     97.52 o 
  -4  16   5     1893.49     1948.81    148.04 o 
  -2  16   5      355.16      323.89     58.19 o 
   0  16   5      187.87      210.52     52.92 o 
   2  16   5      603.66      627.61     72.56 o 
   4  16   5     1372.90     1398.75    101.16 o 
   6  16   5     1618.30     1689.39    145.60 o 
   8  16   5      675.44      601.71    105.50 o 
  10  16   5      466.79      241.94     89.80 o 
  -7  17   5       31.87        5.48     43.08 o 
  -5  17   5       83.41       76.02     49.95 o 
  -3  17   5       45.95       12.69     45.91 o 
  -1  17   5      170.13      181.27     54.63 o 
   1  17   5      179.62       85.05     53.61 o 
   3  17   5       21.59        0.00     39.62 o 
   5  17   5       40.09        9.65     44.54 o 
   7  17   5       65.91        0.00     99.96 o 
  -6  18   5      914.47     1169.77    110.54 o 
  -4  18   5      844.42      772.00     91.08 o 
  -2  18   5      578.54      670.75     99.62 o 
   0  18   5      417.02      490.17     85.23 o 
   2  18   5      364.64      284.09     76.96 o 
   4  18   5     1175.67     1091.93    162.56 o 
 -20   0   6      111.75       47.39     63.06 o 
 -18   0   6      802.62      864.47    300.78 o 
 -16   0   6     5480.13     5196.13    221.84 o 
 -14   0   6     1729.76     1493.87    173.99 o 
 -12   0   6     4830.06     4614.03    183.93 o 
 -10   0   6     8947.97     8555.41    261.55 o 
  -8   0   6     8699.01     9328.15    204.01 o 
  -6   0   6    12948.15    13641.09    234.57 o 
  -4   0   6     5942.78     5620.50    115.66 o 
  -2   0   6     6923.97     6688.21    179.04 o 
   0   0   6    23955.24    25035.76    429.24 o 
   2   0   6    20687.24    20373.27    662.89 o 
   4   0   6    24343.53    24495.19    449.43 o 
   6   0   6     1622.61     1591.51     70.75 o 
   8   0   6     3344.80     3021.39    104.09 o 
  10   0   6     2265.25     2506.65     98.65 o 
  12   0   6     2209.23     2325.45    133.48 o 
  14   0   6      106.31      105.03     56.79 o 
  16   0   6     2459.37     2660.51    210.68 o 
  18   0   6      733.69      964.70    119.89 o 
 -19   1   6       38.27       36.65     41.28 o 
 -17   1   6      289.33      216.00     46.46 o 
 -15   1   6      703.39      775.70    140.16 o 
 -13   1   6      555.07      514.62     45.30 o 
 -11   1   6      300.27      274.64     29.84 o 
  -9   1   6      134.22      145.88     28.45 o 
  -7   1   6      457.90      497.73     25.16 o 
  -5   1   6     3083.71     3339.38     63.06 o 
  -3   1   6     7718.12     8274.93    137.37 o 
  -1   1   6      170.35      133.97     14.38 o 
   1   1   6     1483.15     1645.03     41.73 o 
   3   1   6     1756.07     1858.41     54.14 o 
   5   1   6     7246.40     7697.95    126.32 o 
   7   1   6      864.06     1008.79     69.92 o 
   9   1   6      167.60      117.96     31.46 o 
  11   1   6      290.82      253.74     33.42 o 
  13   1   6      680.76      720.91     61.33 o 
  15   1   6       58.99      112.41     40.33 o 
  17   1   6      300.02      303.03     53.38 o 
  19   1   6      205.84      362.14     69.54 o 
 -18   2   6      882.12     1040.85     84.77 o 
 -16   2   6     1774.77     1640.32     95.67 o 
 -14   2   6      802.50      848.87     66.87 o 
 -12   2   6     1414.78     1457.21     68.87 o 
 -10   2   6    15396.27    15578.37    211.17 o 
  -8   2   6     5979.59     6174.33     92.41 o 
  -6   2   6     2300.14     2148.45     67.49 o 
  -4   2   6     7080.25     6600.18    110.66 o 
  -2   2   6     1410.18     1190.17     42.66 o 
   0   2   6      365.81      485.46     20.90 o 
   2   2   6    18489.65    18713.13    246.90 o 
   4   2   6     5689.26     5503.92    108.87 o 
   6   2   6     6230.49     5665.10    106.22 o 
   8   2   6     9668.33    10052.87    175.76 o 
  10   2   6     1953.12     1910.93     94.24 o 
  12   2   6      821.16      862.76     55.09 o 
  14   2   6      372.42      433.38     53.72 o 
  16   2   6     1861.16     1946.85    187.77 o 
  18   2   6      677.39      777.69     95.57 o 
 -19   3   6       20.48        0.00     37.66 o 
 -17   3   6       26.43       24.83     34.33 o 
 -15   3   6       52.04       87.06     36.45 o 
 -13   3   6      338.63      259.46     50.42 o 
 -11   3   6      496.09      471.67     35.87 o 
  -9   3   6     2750.77     2641.27     68.57 o 
  -7   3   6      131.11      159.00     18.96 o 
  -5   3   6     1017.31     1119.89     51.34 o 
  -3   3   6     3399.84     3628.91     74.45 o 
  -1   3   6     7052.65     7448.69    127.99 o 
   1   3   6     6320.20     6271.91    132.28 o 
   3   3   6     7275.56     7580.51    145.76 o 
   5   3   6      666.71      578.07     27.15 o 
   7   3   6     3432.99     3276.03     81.47 o 
   9   3   6      321.55      274.54     30.86 o 
  11   3   6      142.65      111.53     27.47 o 
  13   3   6       71.39       34.41     32.53 o 
  15   3   6      186.75      182.99     44.39 o 
  17   3   6      244.46      304.37     53.79 o 
  19   3   6       93.66       36.12     45.96 o 
 -18   4   6      861.14      650.54     69.64 o 
 -16   4   6     1237.58     1225.04     85.93 o 
 -14   4   6      588.03      641.08     53.91 o 
 -12   4   6     2230.38     2268.84     72.39 o 
 -10   4   6     3170.59     2960.62     76.17 o 
  -8   4   6     1692.17     1603.83     70.10 o 
  -6   4   6     3691.73     3650.75     70.00 o 
  -4   4   6    11162.71    11953.41    160.35 o 
  -2   4   6    12512.72    13023.25    185.65 o 
   0   4   6     2536.77     2278.94     55.64 o 
   2   4   6     5031.88     5294.89     93.19 o 
   4   4   6     1575.92     1427.13     49.05 o 
   6   4   6    10029.17    10852.69    162.10 o 
   8   4   6     1994.36     2217.88    103.63 o 
  10   4   6     2436.66     2538.97     78.59 o 
  12   4   6     5566.82     5833.57    132.74 o 
  14   4   6     2299.92     2325.21    127.32 o 
  16   4   6     2549.30     2913.22    120.83 o 
  18   4   6      629.32      531.28     68.71 o 
 -19   5   6       68.40       52.86     43.46 o 
 -17   5   6      124.21       60.91     37.33 o 
 -15   5   6      225.16      171.34     42.41 o 
 -13   5   6      293.21      265.44     37.71 o 
 -11   5   6     1770.84     1816.76     65.09 o 
  -9   5   6     2226.61     2095.31     65.28 o 
  -7   5   6     1929.27     1971.63     59.92 o 
  -5   5   6     1282.76     1329.94     41.64 o 
  -3   5   6      612.55      648.14     31.11 o 
  -1   5   6     1617.92     1794.52     55.11 o 
   1   5   6      520.10      526.30     37.53 o 
   3   5   6      434.61      447.31     31.56 o 
   5   5   6     1351.38     1405.78     51.77 o 
   7   5   6     2113.56     2179.14     77.27 o 
   9   5   6      394.70      337.49     40.36 o 
  11   5   6      423.24      395.90     45.76 o 
  13   5   6      177.37       76.09     34.36 o 
  15   5   6       30.36       46.64     45.60 o 
  17   5   6       59.91      100.62     53.26 o 
 -18   6   6      535.13      487.03     64.83 o 
 -16   6   6     1641.11     1652.69     99.52 o 
 -14   6   6      811.88      735.56     75.77 o 
 -12   6   6     1214.56     1271.07     60.64 o 
 -10   6   6     1262.97     1594.57     62.74 o 
  -8   6   6      606.35      547.84     37.01 o 
  -6   6   6     2933.73     2736.41     94.56 o 
  -4   6   6    10507.21    10848.50    179.70 o 
  -2   6   6    12623.67    12332.93    365.69 o 
   0   6   6      885.94      824.34     43.80 o 
   2   6   6     4914.81     5221.05    119.44 o 
   4   6   6     3898.36     3625.15     84.78 o 
   6   6   6     4437.07     4327.04    143.67 o 
   8   6   6      806.02      892.78     92.26 o 
  10   6   6      534.16      613.84    111.75 o 
  12   6   6     1080.61     1219.01     91.69 o 
  14   6   6     2461.95     2310.87    126.28 o 
  16   6   6     1649.06     1785.87    168.17 o 
  18   6   6      446.40      541.43     82.29 o 
 -17   7   6      876.14      922.29     79.24 o 
 -15   7   6     1305.91     1431.60    104.42 o 
 -13   7   6      992.03     1187.27     66.63 o 
 -11   7   6      505.46      549.58     42.24 o 
  -9   7   6      770.71      909.32     49.20 o 
  -7   7   6     2247.29     2140.66     83.51 o 
  -5   7   6     2092.75     2148.45     78.65 o 
  -3   7   6     4548.57     4239.86    110.59 o 
  -1   7   6     1950.61     1844.06    119.63 o 
   1   7   6     3404.50     3269.52     80.04 o 
   3   7   6     1152.94     1139.29     57.11 o 
   5   7   6      749.79      624.74     41.35 o 
   7   7   6      880.28      829.32     47.34 o 
   9   7   6     1032.52     1183.05     66.67 o 
  11   7   6      719.56      918.00     78.96 o 
  13   7   6      239.92      238.42     53.70 o 
  15   7   6      998.80     1072.51     97.00 o 
  17   7   6      141.52       87.21     54.72 o 
 -18   8   6     1130.85      995.07     92.93 o 
 -16   8   6     2162.24     1818.47    112.62 o 
 -14   8   6      876.56      763.38     54.98 o 
 -12   8   6     1850.61     1662.74     83.68 o 
 -10   8   6     2272.13     2473.15     84.36 o 
  -8   8   6      418.10      413.71     44.39 o 
  -6   8   6     2496.45     2573.65     89.76 o 
  -4   8   6     8269.58     7901.15    228.94 o 
  -2   8   6     4319.16     4395.62    116.51 o 
   0   8   6      793.38      685.18     51.91 o 
   2   8   6     4564.33     4726.12    103.72 o 
   4   8   6     5366.43     5493.63    131.01 o 
   6   8   6      705.05      773.90     47.23 o 
   8   8   6      590.00      506.31     41.42 o 
  10   8   6       81.53       22.59     28.48 o 
  12   8   6     1118.28     1169.54     92.88 o 
  14   8   6      126.09      128.01     50.00 o 
  16   8   6      751.57      938.90    130.17 o 
 -17   9   6     1045.98      909.20     98.62 o 
 -15   9   6      540.00      611.53     61.58 o 
 -13   9   6      567.48      619.09     61.55 o 
 -11   9   6      249.89      263.37     57.15 o 
  -9   9   6     1641.35     1711.79     86.53 o 
  -7   9   6      386.54      406.53     46.86 o 
  -5   9   6     3407.80     3180.95    102.24 o 
  -3   9   6      438.20      364.44     56.70 o 
  -1   9   6      369.33      446.45     43.28 o 
   1   9   6      805.99      739.44     52.75 o 
   3   9   6     4005.17     3748.31     93.09 o 
   5   9   6     3923.50     3943.21    114.78 o 
   7   9   6       92.37       86.07     26.53 o 
   9   9   6     1433.77     1538.56     77.11 o 
  11   9   6      101.67      138.54     46.29 o 
  13   9   6      834.88      923.76    121.04 o 
  15   9   6      835.92      983.23    119.92 o 
 -16  10   6      286.29      254.31     80.92 o 
 -14  10   6      182.25      156.27     43.56 o 
 -12  10   6      226.66       85.63     37.17 o 
 -10  10   6     2190.68     2118.74    100.00 o 
  -8  10   6      475.39      436.70     49.35 o 
  -6  10   6      845.57      862.84     64.23 o 
  -4  10   6     1513.88     1618.99    117.69 o 
  -2  10   6      723.26      739.05     56.34 o 
   0  10   6     1600.49     1487.45    101.54 o 
   2  10   6     1697.01     1835.86     79.21 o 
   4  10   6      260.55      254.02     31.59 o 
   6  10   6     1825.91     1685.65     77.03 o 
   8  10   6     2830.03     2827.57     98.03 o 
  10  10   6     2054.17     2138.71    130.19 o 
  12  10   6      395.96      321.90    108.39 o 
  14  10   6      189.64      218.42     75.67 o 
  16  10   6      491.98      495.07    142.61 o 
 -15  11   6      364.85      343.31     65.63 o 
 -13  11   6      209.56      161.27     44.76 o 
 -11  11   6      637.11      638.05     64.49 o 
  -9  11   6      580.72      610.27     60.52 o 
  -7  11   6      296.01      358.92     63.96 o 
  -5  11   6     2711.68     2876.81    103.87 o 
  -3  11   6     7808.88     7737.00    194.88 o 
  -1  11   6     3738.09     3898.69    132.05 o 
   1  11   6     2625.17     2826.62    104.46 o 
   3  11   6     1274.00     1407.58     74.26 o 
   5  11   6       17.93        0.00     21.29 o 
   7  11   6     1151.96     1218.01     97.41 o 
   9  11   6     1415.38     1563.65     85.47 o 
  11  11   6     3531.99     3656.30    188.46 o 
  13  11   6      408.78      314.57     81.48 o 
  15  11   6     1062.19     1229.87    137.79 o 
 -14  12   6      241.42      272.97     60.33 o 
 -12  12   6      571.64      546.74     63.79 o 
 -10  12   6      187.53      153.69     40.74 o 
  -8  12   6     2072.09     2101.84    102.83 o 
  -6  12   6     1169.51     1244.34     79.71 o 
  -4  12   6      705.15      828.75     86.12 o 
  -2  12   6      758.22      837.30     71.86 o 
   0  12   6      141.16      124.51     42.24 o 
   2  12   6      351.48      385.05     45.76 o 
   4  12   6      668.92      542.02     53.67 o 
   6  12   6     2217.00     2352.70     84.20 o 
   8  12   6      794.53      799.63     57.22 o 
  10  12   6       39.43       38.76     53.71 o 
  12  12   6      306.29      221.92     71.83 o 
  14  12   6       53.92       26.20    103.46 o 
 -13  13   6      711.54      656.16     72.78 o 
 -11  13   6      246.16      249.38     86.94 o 
  -9  13   6      408.63      487.75     58.59 o 
  -7  13   6     1222.37     1218.86     83.92 o 
  -5  13   6     1295.49     1392.01     91.58 o 
  -3  13   6     2230.72     2202.01    100.04 o 
  -1  13   6     2157.21     2318.41    113.13 o 
   1  13   6     1404.59     1494.11    123.90 o 
   3  13   6      882.49      888.55     66.42 o 
   5  13   6     3761.11     3889.73    123.74 o 
   7  13   6     1336.55     1460.82     81.29 o 
   9  13   6       47.33       52.46     45.29 o 
  11  13   6      200.15      209.83    132.76 o 
  13  13   6      913.17     1079.98    129.06 o 
 -12  14   6      351.39      421.97     86.53 o 
 -10  14   6      116.40      103.73     45.47 o 
  -8  14   6      128.42       72.33     37.87 o 
  -6  14   6      159.94      192.66     55.05 o 
  -4  14   6      238.85      186.98     42.31 o 
  -2  14   6      412.76      338.33     66.05 o 
   0  14   6      390.02      400.76     57.62 o 
   2  14   6     2447.96     2544.84    110.82 o 
   4  14   6      110.97      158.73     40.48 o 
   6  14   6      798.88      842.02     80.02 o 
   8  14   6      215.98      257.05     82.72 o 
  10  14   6      150.70      101.50     66.14 o 
  12  14   6      189.65      205.98    105.53 o 
 -11  15   6      636.74      624.49     73.86 o 
  -9  15   6      499.54      571.63    146.41 o 
  -7  15   6     1092.24     1105.88     85.98 o 
  -5  15   6      984.66      942.97    118.34 o 
  -3  15   6      722.72      722.67     89.90 o 
  -1  15   6      176.48      149.07     48.18 o 
   1  15   6      482.81      656.84     78.06 o 
   3  15   6      803.60      761.98     68.23 o 
   5  15   6     1931.60     2131.27    117.54 o 
   7  15   6     1869.78     2218.93    161.93 o 
   9  15   6      777.96      807.73    115.26 o 
  -8  16   6       78.73       21.28     42.23 o 
  -6  16   6        9.75        0.00     38.10 o 
  -4  16   6      184.67       94.13     49.49 o 
  -2  16   6        6.36       28.52     45.79 o 
   0  16   6       69.99       20.63     42.95 o 
   2  16   6       57.96       44.95     48.43 o 
   4  16   6      130.06      144.29     51.34 o 
   6  16   6      134.22      115.62     77.27 o 
   8  16   6       67.16       49.91    128.61 o 
  -7  17   6      417.21      276.80     58.24 o 
  -5  17   6      793.82      729.54     87.50 o 
  -3  17   6      232.60      186.20     61.04 o 
  -1  17   6      242.56      255.53     59.46 o 
   1  17   6      643.59      497.13     83.57 o 
   3  17   6      434.78      516.19     71.25 o 
   5  17   6     1083.79     1084.75    105.76 o 
  -2  18   6       12.00       24.59     51.21 o 
   0  18   6       47.63       47.46     60.03 o 
   2  18   6        1.16       20.54     55.78 o 
 -19   1   7      239.15      166.13     48.55 o 
 -17   1   7      956.47     1198.88    120.47 o 
 -15   1   7     3160.91     2914.55    119.04 o 
 -13   1   7     2473.64     2756.24     94.40 o 
 -11   1   7     8192.00     8142.57    150.28 o 
  -9   1   7     6916.00     7405.78    128.22 o 
  -7   1   7     6011.48     6042.97     93.57 o 
  -5   1   7     6480.04     6119.26    130.10 o 
  -3   1   7     5371.09     5731.88    146.88 o 
  -1   1   7     3392.66     3530.37     59.95 o 
   1   1   7      742.23      645.09     24.20 o 
   3   1   7     9632.71     9368.94    146.01 o 
   5   1   7     7478.08     7268.91    124.27 o 
   7   1   7    13293.70    13451.00    275.46 o 
   9   1   7      991.80      912.40     48.12 o 
  11   1   7      147.54      152.40     30.60 o 
  13   1   7     1286.71     1393.18     83.74 o 
  15   1   7     1035.82      983.04     77.21 o 
  17   1   7      941.22      903.90     81.03 o 
 -18   2   7      111.61       55.62     46.11 o 
 -16   2   7      119.48       92.05     37.75 o 
 -14   2   7      504.97      475.19     47.94 o 
 -12   2   7     1376.59     1253.35     66.60 o 
 -10   2   7      132.16      152.10     24.68 o 
  -8   2   7     1735.59     1837.22     47.64 o 
  -6   2   7      491.43      570.18     30.55 o 
  -4   2   7     1100.45     1106.03     35.69 o 
  -2   2   7     1113.22     1189.16     36.80 o 
   0   2   7      212.67      226.56     16.43 o 
   2   2   7     1095.46     1121.18     39.87 o 
   4   2   7     3309.00     3386.08     73.71 o 
   6   2   7      705.13      762.33     44.41 o 
   8   2   7      233.40      326.26     35.27 o 
  10   2   7      670.35      722.56     49.15 o 
  12   2   7      237.98      251.63     37.49 o 
  14   2   7      286.49      253.97     47.53 o 
  16   2   7      109.82       82.07     42.99 o 
  18   2   7      589.52      578.06     72.44 o 
 -19   3   7      170.02      152.09     46.67 o 
 -17   3   7      557.37      553.62     65.78 o 
 -15   3   7     2835.04     2577.80    154.46 o 
 -13   3   7      718.91      935.81     62.14 o 
 -11   3   7     4776.64     4659.52    102.87 o 
  -9   3   7     1206.01     1304.16     70.12 o 
  -7   3   7     1712.06     1881.98     56.23 o 
  -5   3   7     7041.22     7105.66    111.06 o 
  -3   3   7     9634.87     9793.92    138.93 o 
  -1   3   7     5884.32     6076.94     94.32 o 
   1   3   7      978.45      917.74     37.73 o 
   3   3   7     7470.17     7466.51    122.30 o 
   5   3   7     5820.98     5928.10    108.13 o 
   7   3   7     3605.72     3392.04     79.77 o 
   9   3   7     2438.57     2431.92     78.75 o 
  11   3   7      734.45      736.31     59.91 o 
  13   3   7      168.61      198.42     38.17 o 
  15   3   7      432.60      415.11     57.02 o 
  17   3   7     1706.66     1926.83    110.86 o 
 -18   4   7        2.96       18.77     39.13 o 
 -16   4   7       72.31       68.92     36.52 o 
 -14   4   7      460.09      505.22     62.29 o 
 -12   4   7     1617.84     1741.50     78.55 o 
 -10   4   7      376.49      407.50     34.85 o 
  -8   4   7      551.98      561.87     64.51 o 
  -6   4   7      303.53      416.34     27.96 o 
  -4   4   7       17.90       29.99     13.61 o 
  -2   4   7     3654.27     3896.39     77.28 o 
   0   4   7     1487.68     1603.40     53.89 o 
   2   4   7     1170.33     1117.39     42.44 o 
   4   4   7     2578.40     2454.73     60.96 o 
   6   4   7     2999.84     2980.20     92.90 o 
   8   4   7      130.70      122.82     30.33 o 
  10   4   7      402.66      284.27     41.27 o 
  12   4   7      972.01     1024.12     95.70 o 
  14   4   7      123.55      117.93     55.93 o 
  16   4   7      145.12      118.90     53.04 o 
  18   4   7      149.14      178.41     64.45 o 
 -17   5   7      874.10      859.45    136.38 o 
 -15   5   7     2650.03     2522.80    103.45 o 
 -13   5   7       59.54       14.77     26.58 o 
 -11   5   7      302.47      244.59     31.37 o 
  -9   5   7     2160.32     2016.33     74.56 o 
  -7   5   7     2127.62     2125.53     63.90 o 
  -5   5   7     4855.09     5040.71     89.00 o 
  -3   5   7     6370.78     6306.80    124.46 o 
  -1   5   7     7806.45     8265.69    166.86 o 
   1   5   7      345.15      290.38     24.74 o 
   3   5   7     4151.44     4119.31     92.33 o 
   5   5   7     1225.49     1234.34     73.75 o 
   7   5   7     4784.36     4864.88    127.24 o 
   9   5   7     2750.00     2944.35     97.38 o 
  11   5   7     3536.51     3664.12    168.83 o 
  13   5   7     2414.29     2407.39    128.21 o 
  15   5   7      864.78      825.50     88.47 o 
  17   5   7     1197.83      991.43    149.65 o 
 -18   6   7       57.84       39.85     43.47 o 
 -16   6   7      582.93      488.00     60.18 o 
 -14   6   7      349.74      232.08     40.10 o 
 -12   6   7      893.72      822.93     54.20 o 
 -10   6   7     1456.40     1436.99    105.74 o 
  -8   6   7     2104.44     1996.71     65.12 o 
  -6   6   7     1670.13     1775.21     67.80 o 
  -4   6   7     1912.81     1808.45     73.69 o 
  -2   6   7     2243.61     2206.09    110.03 o 
   0   6   7     1085.09     1146.80     55.94 o 
   2   6   7     1335.88     1386.57    110.78 o 
   4   6   7     3119.28     3092.20     80.73 o 
   6   6   7     3142.23     2997.59     93.82 o 
   8   6   7     1243.69     1063.77     95.85 o 
  10   6   7      306.17      389.04     47.22 o 
  12   6   7     1473.03     1369.23    125.68 o 
  14   6   7      351.27      368.66     67.53 o 
  16   6   7      158.84      167.41     60.37 o 
 -17   7   7     1741.20     1804.26    175.87 o 
 -15   7   7     1989.60     1997.96     99.02 o 
 -13   7   7      594.63      668.73     60.76 o 
 -11   7   7     1386.22     1507.57     78.33 o 
  -9   7   7     1478.46     1444.63     70.82 o 
  -7   7   7     4141.08     4010.15    116.12 o 
  -5   7   7     1658.74     1677.24     88.48 o 
  -3   7   7     3892.53     3990.90    182.60 o 
  -1   7   7     3028.04     3076.37     93.20 o 
   1   7   7     1487.34     1452.02     65.11 o 
   3   7   7     5393.82     5445.44    189.56 o 
   5   7   7      249.66      290.28     31.83 o 
   7   7   7     1421.93     1268.84     69.69 o 
   9   7   7     1389.29     1312.96     74.20 o 
  11   7   7      225.15      191.56     52.43 o 
  13   7   7      562.46      649.93     77.28 o 
  15   7   7      540.28      539.90     75.66 o 
  17   7   7      751.50      626.80     88.00 o 
 -16   8   7      312.08      206.52     58.87 o 
 -14   8   7      318.47      333.56     54.57 o 
 -12   8   7      123.86       97.03     35.99 o 
 -10   8   7      667.14      654.35     59.02 o 
  -8   8   7     2113.96     2086.22     92.01 o 
  -6   8   7     1125.83     1062.55     65.91 o 
  -4   8   7     2820.30     3073.45     98.20 o 
  -2   8   7     2761.22     2858.94     93.47 o 
   0   8   7      925.57      837.98     84.84 o 
   2   8   7     1647.97     1687.06     78.06 o 
   4   8   7     1247.10     1227.46     56.50 o 
   6   8   7      564.74      534.16     42.05 o 
   8   8   7      578.45      523.06     51.66 o 
  10   8   7      311.74      295.35     43.69 o 
  12   8   7      566.74      606.15     73.95 o 
  14   8   7      177.93      164.29     72.40 o 
  16   8   7      331.06      397.27     91.13 o 
 -15   9   7      713.93      760.26     92.28 o 
 -13   9   7      390.56      342.60     50.50 o 
 -11   9   7     2102.93     2035.23     99.96 o 
  -9   9   7      417.94      393.98     48.31 o 
  -7   9   7     1736.76     1732.08     86.04 o 
  -5   9   7     3759.22     3557.99    120.25 o 
  -3   9   7     1319.69     1246.60     70.69 o 
  -1   9   7     2944.44     2867.34    106.78 o 
   1   9   7      341.60      408.59     46.35 o 
   3   9   7       33.41       88.48     24.36 o 
   5   9   7     2678.06     2394.34     93.76 o 
   7   9   7     6482.80     6901.27    164.07 o 
   9   9   7     2295.96     2400.98    159.91 o 
  11   9   7      324.09      229.47     70.53 o 
  13   9   7      199.92      188.97     59.14 o 
  15   9   7      281.86      179.00     78.08 o 
 -16  10   7      693.98      517.97    102.64 o 
 -14  10   7      593.57      571.15     63.90 o 
 -12  10   7      184.99      230.02     45.32 o 
 -10  10   7      157.14      120.25     43.00 o 
  -8  10   7      142.10       99.02     42.14 o 
  -6  10   7     2817.70     2890.55    104.19 o 
  -4  10   7     3805.72     3639.63    113.31 o 
  -2  10   7     4537.71     4376.20    125.67 o 
   0  10   7     2674.21     2759.50     94.64 o 
   2  10   7      676.47      699.90     55.85 o 
   4  10   7      245.04      172.49     31.22 o 
   6  10   7     1175.55      998.74     91.46 o 
   8  10   7     1189.54     1275.41     81.18 o 
  10  10   7      339.83      256.63    111.46 o 
  12  10   7      296.22      261.44     57.64 o 
  14  10   7     1046.47     1263.40    133.62 o 
 -15  11   7      580.99      563.71     67.89 o 
 -13  11   7      500.79      521.86     63.81 o 
 -11  11   7      915.69      976.79    137.89 o 
  -9  11   7      816.91      800.51     69.59 o 
  -7  11   7      868.76      817.94     67.86 o 
  -5  11   7     1015.62      922.88     86.18 o 
  -3  11   7     3831.37     3388.01    113.11 o 
  -1  11   7     1401.14     1223.91     84.33 o 
   1  11   7      896.62      809.46     62.16 o 
   3  11   7     1592.84     1599.42     80.40 o 
   5  11   7      533.97      547.86     58.97 o 
   7  11   7     1303.19     1572.50    136.04 o 
   9  11   7      451.81      499.12     55.51 o 
  11  11   7      115.20       99.00     49.47 o 
  13  11   7      298.98      273.61    129.52 o 
 -14  12   7      609.59      717.71     77.03 o 
 -12  12   7      423.17      497.83     64.27 o 
 -10  12   7      129.78       93.94     39.93 o 
  -8  12   7     1668.62     1599.62     95.80 o 
  -6  12   7      513.01      550.95    100.28 o 
  -4  12   7     2284.09     2236.43    145.44 o 
  -2  12   7     1306.88     1331.88     90.62 o 
   0  12   7       46.12        0.00     32.70 o 
   2  12   7      352.43      355.47     45.95 o 
   4  12   7      353.21      433.60     50.04 o 
   6  12   7     1936.19     2003.41     94.27 o 
   8  12   7     1054.04     1347.52    115.63 o 
  10  12   7     2505.94     2353.69    194.34 o 
  12  12   7     1049.24      873.11    113.71 o 
 -13  13   7       47.96       55.52     43.83 o 
 -11  13   7      518.77      566.34     67.92 o 
  -9  13   7      208.22      154.24     44.52 o 
  -7  13   7       93.98       39.50     37.02 o 
  -5  13   7      328.15      280.13     47.14 o 
  -3  13   7      123.76      148.42     39.48 o 
  -1  13   7      485.37      511.12    103.05 o 
   1  13   7      163.70      145.17     39.07 o 
   3  13   7     1110.68     1150.67     76.69 o 
   5  13   7      420.93      522.62     57.50 o 
   7  13   7      414.35      449.21     54.59 o 
   9  13   7      108.23      133.79     62.28 o 
  11  13   7       17.54       52.53     58.69 o 
 -12  14   7      698.21      757.54     78.72 o 
 -10  14   7      380.04      324.94     58.10 o 
  -8  14   7     1085.84     1166.20     92.93 o 
  -6  14   7      765.66      857.14     75.38 o 
  -4  14   7     1138.89     1193.06    106.07 o 
  -2  14   7      707.68      698.42     75.58 o 
   0  14   7      871.21      983.96    105.32 o 
   2  14   7     1444.47     1395.57     85.99 o 
   4  14   7     1479.46     1409.52     86.30 o 
   6  14   7     1188.10     1171.67    103.67 o 
   8  14   7      571.29      848.42    170.10 o 
  10  14   7      657.73      853.08    111.23 o 
  -9  15   7       45.61       39.98     43.49 o 
  -7  15   7       51.21       18.21     38.88 o 
  -5  15   7       82.65      123.30     44.10 o 
  -3  15   7       85.83       11.93     61.05 o 
  -1  15   7      287.94      307.78     57.47 o 
   1  15   7       46.58       31.75     39.89 o 
   3  15   7      626.41      644.13     65.81 o 
   5  15   7       28.77       36.53     44.98 o 
   7  15   7      233.35      225.46     75.67 o 
   9  15   7      350.09      114.87    110.98 o 
  -8  16   7      432.29      484.15     66.57 o 
  -6  16   7      576.87      602.30     78.63 o 
  -4  16   7      639.90      534.33     76.87 o 
  -2  16   7      950.84      898.95     95.89 o 
   0  16   7      506.60      430.91     66.56 o 
   2  16   7     1137.51     1173.32     86.25 o 
   4  16   7      954.74      997.57     99.55 o 
   6  16   7      910.18      969.19     92.94 o 
  -5  17   7      179.65      184.41     59.91 o 
  -3  17   7      195.21      123.20     55.42 o 
  -1  17   7       53.72       36.10     48.33 o 
   1  17   7       32.94       21.90     47.32 o 
   3  17   7       67.13       32.93     50.89 o 
 -18   0   8      662.15      840.33    113.36 o 
 -16   0   8     1720.74     1887.25    236.22 o 
 -14   0   8     5594.83     5078.71    217.14 o 
 -12   0   8     1458.27     1616.38    189.80 o 
 -10   0   8     2690.51     2666.89    132.19 o 
  -8   0   8       70.85       20.05     20.00 o 
  -6   0   8     2801.75     3111.73     92.14 o 
  -4   0   8     7319.48     7808.00    185.39 o 
  -2   0   8    10032.77    10319.81    221.54 o 
   0   0   8    18915.92    19447.97    318.62 o 
   2   0   8     2013.53     1981.54    147.41 o 
   4   0   8    10557.07    10131.62    287.41 o 
   6   0   8     2523.78     2507.59    115.31 o 
   8   0   8     8390.84     7967.00    206.72 o 
  10   0   8     1705.58     1936.28    100.26 o 
  12   0   8      573.42      557.96     65.98 o 
  14   0   8      224.11      188.44     65.21 o 
  16   0   8      586.40      641.72    104.92 o 
 -17   1   8       17.40        0.00     34.77 o 
 -15   1   8       73.26       74.70     37.12 o 
 -13   1   8      185.62      234.36     37.89 o 
 -11   1   8     1028.99     1050.08     61.74 o 
  -9   1   8     2327.93     2210.20     60.71 o 
  -7   1   8      798.85      854.29     38.46 o 
  -5   1   8      204.16      118.15     33.02 o 
  -3   1   8     1253.13     1382.78     40.93 o 
  -1   1   8      101.42       93.67     14.91 o 
   1   1   8     1255.65     1380.69     41.66 o 
   3   1   8      784.99      756.30     39.53 o 
   5   1   8     3511.55     3590.81     83.00 o 
   7   1   8      803.87      828.58     82.21 o 
   9   1   8       52.54       96.35     24.83 o 
  11   1   8      456.24      367.38     37.93 o 
  13   1   8      178.59      187.62     38.38 o 
  15   1   8       28.93       35.19     40.93 o 
  17   1   8      739.08      823.53     81.16 o 
 -18   2   8      362.12      420.53     63.52 o 
 -16   2   8     1456.03     1277.65     90.29 o 
 -14   2   8     4699.56     4490.99    157.58 o 
 -12   2   8     2483.69     2528.59     93.34 o 
 -10   2   8     2348.34     2310.47     74.52 o 
  -8   2   8     2576.29     2826.90     61.77 o 
  -6   2   8     5260.80     5469.04     98.02 o 
  -4   2   8     1287.28     1272.03     43.36 o 
  -2   2   8     3615.36     3978.13     68.64 o 
   0   2   8     2836.23     2819.84     55.73 o 
   2   2   8     3836.90     3793.21    142.81 o 
   4   2   8     5670.45     5326.77    103.44 o 
   6   2   8     1432.63     1329.46     54.11 o 
   8   2   8     6758.94     6780.38    129.90 o 
  10   2   8      552.78      429.23     90.76 o 
  12   2   8       86.46       83.50     29.97 o 
  14   2   8      181.85      212.45     41.42 o 
  16   2   8      715.50      773.68     78.05 o 
 -17   3   8       17.07       19.97     37.04 o 
 -15   3   8      108.53       72.08     32.69 o 
 -13   3   8      312.68      214.95     37.53 o 
 -11   3   8      544.86      470.01     71.90 o 
  -9   3   8      234.70      307.40     33.03 o 
  -7   3   8      246.13      310.89     26.60 o 
  -5   3   8      494.56      490.65     28.02 o 
  -3   3   8     2077.70     2204.72     58.39 o 
  -1   3   8     2444.58     2639.83     60.10 o 
   1   3   8     2137.72     2180.21     57.65 o 
   3   3   8     1713.32     1613.09     62.48 o 
   5   3   8      156.99      171.87     28.48 o 
   7   3   8      552.84      478.84     41.16 o 
   9   3   8       51.60       13.01     26.87 o 
  11   3   8      516.86      597.55     56.93 o 
  13   3   8     1137.85     1013.45     78.67 o 
  15   3   8      655.25      558.28     75.31 o 
  17   3   8      408.41      399.15     75.00 o 
 -18   4   8       45.72       98.74     45.66 o 
 -16   4   8      502.48      537.26     57.10 o 
 -14   4   8     2098.82     2083.74     92.61 o 
 -12   4   8     1806.02     1979.23     85.68 o 
 -10   4   8     4926.02     5348.84    115.02 o 
  -8   4   8      303.81      347.35     40.65 o 
  -6   4   8     5415.90     5585.32    115.39 o 
  -4   4   8     8973.05     9072.49    134.64 o 
  -2   4   8     5453.70     5832.78    107.02 o 
   0   4   8     3790.96     3748.24     81.87 o 
   2   4   8      242.87      193.64     23.04 o 
   4   4   8      870.48      940.43     51.58 o 
   6   4   8     2166.20     2103.64     93.18 o 
   8   4   8    10599.37    10538.48    220.83 o 
  10   4   8     6259.66     6311.22    160.61 o 
  12   4   8      839.96      956.35     72.99 o 
  14   4   8     1780.87     1765.93    120.10 o 
  16   4   8      665.36      518.77     80.36 o 
 -17   5   8      132.20      100.98     43.28 o 
 -15   5   8      668.69      627.07     66.91 o 
 -13   5   8     2556.74     2505.58    106.98 o 
 -11   5   8      193.19      134.70     31.95 o 
  -9   5   8      109.55       83.21     23.24 o 
  -7   5   8      190.19      150.79     43.58 o 
  -5   5   8      305.39      309.69     29.23 o 
  -3   5   8      441.38      376.46     33.74 o 
  -1   5   8     1277.36     1218.27     48.64 o 
   1   5   8     1462.62     1362.92     56.51 o 
   3   5   8       93.43       66.05     22.17 o 
   5   5   8     1149.65     1148.67     65.23 o 
   7   5   8     1519.55     1576.67     77.66 o 
   9   5   8     1510.06     1626.39     85.03 o 
  11   5   8      404.04      344.49     48.56 o 
  13   5   8      386.03      367.69     65.03 o 
  15   5   8       46.80      138.31     56.35 o 
  17   5   8       92.48      205.58     66.37 o 
 -16   6   8      359.37      455.00     55.35 o 
 -14   6   8      837.40      950.14     69.96 o 
 -12   6   8      436.10      363.74     38.63 o 
 -10   6   8     2961.18     2935.77    131.51 o 
  -8   6   8      405.47      476.99     43.11 o 
  -6   6   8     3458.79     3289.33     93.01 o 
  -4   6   8     9255.99     8897.98    166.53 o 
  -2   6   8     6769.49     6678.66    136.37 o 
   0   6   8     1201.03     1151.44     53.38 o 
   2   6   8      614.20      451.47     41.51 o 
   4   6   8     1725.34     1905.92     84.36 o 
   6   6   8      763.34      643.26     63.89 o 
   8   6   8     4545.67     4693.78    132.53 o 
  10   6   8     2575.22     2771.43    107.99 o 
  12   6   8     1812.52     1783.75     95.79 o 
  14   6   8      472.85      506.84     75.60 o 
  16   6   8      290.46      230.32     61.78 o 
 -17   7   8      297.94      293.91     58.61 o 
 -15   7   8      528.03      376.18     59.49 o 
 -13   7   8     1205.45     1294.52     76.27 o 
 -11   7   8      345.41      473.17     48.24 o 
  -9   7   8      150.51      115.17     29.34 o 
  -7   7   8      978.72     1117.48     68.86 o 
  -5   7   8     2620.78     2496.56    108.25 o 
  -3   7   8     1793.91     1592.66     80.88 o 
  -1   7   8     2494.97     2315.33     85.00 o 
   1   7   8     1257.70     1174.60    104.86 o 
   3   7   8      617.70      627.36     79.20 o 
   5   7   8      513.62      627.54     52.98 o 
   7   7   8     1334.47     1502.61     78.88 o 
   9   7   8      513.45      528.78     54.24 o 
  11   7   8     1537.69     1686.92     96.20 o 
  13   7   8      144.42      187.67     56.94 o 
  15   7   8       48.56        0.00     46.29 o 
 -16   8   8      643.28      586.22     74.45 o 
 -14   8   8     1396.10     1395.50     98.59 o 
 -12   8   8       65.47      128.72     34.83 o 
 -10   8   8      649.69      797.47     67.81 o 
  -8   8   8      529.06      542.02     53.91 o 
  -6   8   8      766.29      795.63     60.16 o 
  -4   8   8     3094.82     2967.48    103.51 o 
  -2   8   8     3988.69     3973.79    127.92 o 
   0   8   8     1677.31     1603.16     76.40 o 
   2   8   8        8.70        0.00     19.66 o 
   4   8   8     1770.86     1686.23     78.19 o 
   6   8   8      461.88      552.58     65.08 o 
   8   8   8     3147.74     3296.46    113.44 o 
  10   8   8      151.95      203.58     46.60 o 
  12   8   8      161.88      212.54     57.51 o 
  14   8   8      233.89      200.33     58.82 o 
 -15   9   8      544.62      562.40     83.99 o 
 -13   9   8      507.96      413.00     55.64 o 
 -11   9   8      716.42      825.42     92.72 o 
  -9   9   8      861.13      932.95     71.46 o 
  -7   9   8     3548.45     3530.78    117.90 o 
  -5   9   8      696.21      642.82     56.17 o 
  -3   9   8     2301.43     2309.96    147.17 o 
  -1   9   8      456.54      338.88     48.16 o 
   1   9   8      179.85      143.36     32.36 o 
   3   9   8       81.58       50.17     28.04 o 
   5   9   8     3177.03     2930.52    132.19 o 
   7   9   8     1159.28     1160.86     93.94 o 
   9   9   8      108.78      167.72     41.09 o 
  11   9   8      525.37      683.61    112.30 o 
  13   9   8      435.51      717.26     84.93 o 
  15   9   8      114.98        0.00     48.73 o 
 -14  10   8     1183.09     1049.36     86.08 o 
 -12  10   8      717.82      650.16     68.55 o 
 -10  10   8      889.70      889.98     74.94 o 
  -8  10   8      469.40      436.61     53.11 o 
  -6  10   8     2535.59     2423.80    104.90 o 
  -4  10   8     1297.89     1344.69     79.17 o 
  -2  10   8     1067.90      994.69     98.77 o 
   0  10   8     1325.39     1201.99    140.31 o 
   2  10   8     3223.73     3119.67    111.42 o 
   4  10   8     2763.33     2653.64     98.98 o 
   6  10   8      287.65      348.80     46.10 o 
   8  10   8     2034.02     2188.05    153.11 o 
  10  10   8      272.79      204.66     55.97 o 
  12  10   8      495.58      628.73     81.58 o 
  14  10   8       53.42        0.00     47.66 o 
 -13  11   8      395.80      251.88     78.48 o 
 -11  11   8      157.37      159.20     45.66 o 
  -9  11   8      304.64      252.18     48.06 o 
  -7  11   8     1127.83     1053.28     78.29 o 
  -5  11   8     4794.66     5029.41    146.75 o 
  -3  11   8     3227.37     3193.30    136.43 o 
  -1  11   8     1250.67     1386.80     92.29 o 
   1  11   8       70.75       82.54     33.19 o 
   3  11   8     1477.50     1412.65     80.68 o 
   5  11   8     1618.81     1845.55    198.84 o 
   7  11   8     2215.47     2216.08     99.44 o 
   9  11   8     2638.96     2735.45    151.31 o 
  11  11   8     1183.31     1252.95    104.08 o 
  13  11   8     1576.38     1739.06    156.94 o 
 -12  12   8      144.32       93.36     44.50 o 
 -10  12   8     1170.29     1278.46     93.53 o 
  -8  12   8       54.17       62.82     36.68 o 
  -6  12   8      596.89      504.64     58.57 o 
  -4  12   8      173.84      176.21     41.23 o 
  -2  12   8      272.75      199.39     46.64 o 
   0  12   8      882.21      837.19     82.43 o 
   2  12   8      684.05      821.09     65.49 o 
   4  12   8       80.74       34.34     34.18 o 
   6  12   8      683.95      565.26     70.84 o 
   8  12   8      761.18      736.94     66.01 o 
  10  12   8      903.84      914.21     92.61 o 
  12  12   8       69.86        5.34    100.35 o 
 -11  13   8      775.44      714.63    111.53 o 
  -9  13   8      362.06      379.32     62.76 o 
  -7  13   8      275.10      263.32     90.61 o 
  -5  13   8      869.82      934.89     79.38 o 
  -3  13   8     1546.95     1465.35    103.92 o 
  -1  13   8     1481.71     1680.73    105.59 o 
   1  13   8     1017.84     1116.83     79.01 o 
   3  13   8      521.61      578.29     61.13 o 
   5  13   8      662.17      666.15     64.86 o 
   7  13   8     1362.14     1204.18     99.98 o 
   9  13   8      611.81      710.30     92.86 o 
  11  13   8      242.02      318.94     84.60 o 
 -10  14   8      237.22      233.00     55.37 o 
  -8  14   8       49.01       46.66     42.01 o 
  -6  14   8       15.63       19.09     36.51 o 
  -4  14   8      259.16      195.48     49.00 o 
  -2  14   8      527.86      435.20     66.41 o 
   0  14   8      893.60      953.78     87.03 o 
   2  14   8      591.60      563.65     61.66 o 
   4  14   8      787.64      732.21     79.79 o 
   6  14   8      221.05      213.59     57.52 o 
   8  14   8      229.38      113.31     99.83 o 
  -9  15   8      360.49      473.75     67.13 o 
  -7  15   8      343.39      325.96     85.59 o 
  -5  15   8      393.92      312.91     56.68 o 
  -3  15   8      877.27      755.07    151.69 o 
  -1  15   8      737.71      561.62     72.29 o 
   1  15   8      899.62      913.88     87.53 o 
   3  15   8      785.67      714.79     70.60 o 
   5  15   8      229.49      203.15     49.44 o 
   7  15   8      747.97      851.15    339.29 o 
  -6  16   8       23.16       25.12     45.83 o 
  -4  16   8      181.49       86.33     54.25 o 
  -2  16   8      496.97      358.18     68.01 o 
   0  16   8       54.43       84.07     49.42 o 
   2  16   8       10.18       31.46     46.89 o 
   4  16   8       43.26        0.00     41.00 o 
  -1  17   8      853.18      897.67     96.60 o 
 -17   1   9      407.03      492.47     62.36 o 
 -15   1   9     1227.71     1259.95    125.03 o 
 -13   1   9     4461.02     4446.72    125.73 o 
 -11   1   9     4425.98     4620.77    139.93 o 
  -9   1   9     5022.27     5395.33    104.56 o 
  -7   1   9      343.42      232.76     23.31 o 
  -5   1   9     4141.77     4090.91    132.00 o 
  -3   1   9     7577.43     7353.48    109.44 o 
  -1   1   9     6278.85     6719.51    110.09 o 
   1   1   9     4007.35     3744.77    107.15 o 
   3   1   9     4379.05     4135.93    172.26 o 
   5   1   9     1199.06     1088.87     52.08 o 
   7   1   9      342.14      344.11     34.71 o 
   9   1   9     5196.22     4875.12    166.96 o 
  11   1   9     1376.81     1537.13     69.45 o 
  13   1   9      292.35      384.19     48.13 o 
  15   1   9      757.37      819.63     78.70 o 
 -16   2   9       17.27        0.00     36.61 o 
 -14   2   9        0.36       35.40     31.23 o 
 -12   2   9      940.75      898.49     63.65 o 
 -10   2   9      513.64      552.97     41.45 o 
  -8   2   9      997.59     1156.25     53.68 o 
  -6   2   9      193.91      168.10     21.14 o 
  -4   2   9      623.26      559.10     35.91 o 
  -2   2   9      357.58      376.11     25.55 o 
   0   2   9     1119.92      990.50     58.17 o 
   2   2   9     6315.88     6378.61    160.39 o 
   4   2   9       73.13       81.32     24.06 o 
   6   2   9       96.11      119.85     28.37 o 
   8   2   9      131.58      116.30     31.71 o 
  10   2   9      580.83      504.57     48.53 o 
  12   2   9      476.11      503.39     57.60 o 
  14   2   9      139.73      141.55     45.13 o 
  16   2   9      277.78      363.47     74.58 o 
 -17   3   9      705.41      868.56     84.92 o 
 -15   3   9     1571.42     1643.14     88.90 o 
 -13   3   9     2705.42     2620.73    123.66 o 
 -11   3   9      485.23      597.74     51.99 o 
  -9   3   9     1386.28     1229.68     57.82 o 
  -7   3   9      707.00      603.59     40.61 o 
  -5   3   9     3131.74     3351.52     72.72 o 
  -3   3   9     4726.68     4949.95     91.70 o 
  -1   3   9     5465.60     5750.71    109.22 o 
   1   3   9     3074.64     3099.77     84.90 o 
   3   3   9     1682.14     1415.89     69.68 o 
   5   3   9     3572.59     3659.04     98.90 o 
   7   3   9      592.16      598.85     64.16 o 
   9   3   9     4180.25     3795.30    128.49 o 
  11   3   9      762.66      801.03     68.18 o 
  13   3   9      764.32      813.85     72.94 o 
  15   3   9      197.92      170.16     58.75 o 
 -16   4   9      148.12      146.19     41.24 o 
 -14   4   9      503.47      462.93     53.47 o 
 -12   4   9      426.56      436.18     50.23 o 
 -10   4   9      380.79      448.61     50.16 o 
  -8   4   9      489.11      452.24     37.69 o 
  -6   4   9      217.13      153.57     26.14 o 
  -4   4   9      751.20      746.89     42.40 o 
  -2   4   9     1056.99     1158.70     45.25 o 
   0   4   9      226.67      279.32     28.20 o 
   2   4   9     1950.43     1756.97    102.08 o 
   4   4   9     1062.41      978.52     56.55 o 
   6   4   9       55.08       48.16     24.89 o 
   8   4   9      194.30      193.75     38.53 o 
  10   4   9      452.39      351.68     49.24 o 
  12   4   9      347.66      451.47     56.32 o 
  14   4   9       74.20       76.94     51.09 o 
  16   4   9       25.16        0.00     50.20 o 
 -17   5   9      233.60      138.30     62.16 o 
 -15   5   9      282.74      177.55     43.86 o 
 -13   5   9     1259.68     1353.78     84.09 o 
 -11   5   9      397.59      323.67     41.82 o 
  -9   5   9     2127.35     2179.30     83.55 o 
  -7   5   9      762.65      777.19     55.95 o 
  -5   5   9     6836.51     7396.45    135.01 o 
  -3   5   9     4441.75     4429.50    121.11 o 
  -1   5   9     3060.28     3244.52     96.30 o 
   1   5   9     2876.88     2729.09     81.10 o 
   3   5   9      150.41      149.99     28.35 o 
   5   5   9     2300.60     2210.28    111.98 o 
   7   5   9     1380.11     1439.14     79.94 o 
   9   5   9    14845.71    15401.81    305.31 o 
  11   5   9      594.93      585.22     62.14 o 
  13   5   9      705.13      860.57    173.56 o 
  15   5   9       43.78       30.50     49.99 o 
 -16   6   9      387.10      257.31     63.10 o 
 -14   6   9     1132.77     1051.19     86.69 o 
 -12   6   9      763.76      634.62     62.63 o 
 -10   6   9     1119.71     1228.57     70.51 o 
  -8   6   9      587.64      645.76     50.85 o 
  -6   6   9      557.79      589.73     47.20 o 
  -4   6   9     1983.83     2008.94     73.55 o 
  -2   6   9     2275.38     2265.59    134.96 o 
   0   6   9     1387.04     1451.68     57.10 o 
   2   6   9      347.67      290.48     38.50 o 
   4   6   9      482.71      511.40     49.83 o 
   6   6   9      729.97      752.94     71.88 o 
   8   6   9     1794.77     2060.93     94.98 o 
  10   6   9      354.72      379.17     53.01 o 
  12   6   9       31.65        0.00     35.31 o 
  14   6   9      276.35      249.12     66.10 o 
 -15   7   9      426.14      368.54     61.33 o 
 -13   7   9      892.78      908.63     75.81 o 
 -11   7   9     1186.55     1217.47     74.64 o 
  -9   7   9     2744.46     2817.74     99.71 o 
  -7   7   9      127.95       31.50     27.34 o 
  -5   7   9     3988.73     4117.15    143.15 o 
  -3   7   9     1203.43     1198.18     71.26 o 
  -1   7   9     1671.34     1549.62    112.74 o 
   1   7   9     1192.49     1242.40     59.47 o 
   3   7   9     1200.22     1246.16     81.29 o 
   5   7   9      843.95      696.47     58.27 o 
   7   7   9      459.49      356.34     47.79 o 
   9   7   9     3290.81     3461.38    119.91 o 
  11   7   9     1551.97     1416.38    137.09 o 
  13   7   9      181.93      159.00     59.72 o 
  15   7   9      189.50      222.12     67.76 o 
 -14   8   9      205.16      247.57     55.56 o 
 -12   8   9      771.86      692.06     67.30 o 
 -10   8   9     1147.70     1150.01     88.59 o 
  -8   8   9      225.20      248.21     53.57 o 
  -6   8   9      519.92      565.74     68.23 o 
  -4   8   9     1366.25     1319.12    117.07 o 
  -2   8   9     1988.13     2028.75     96.56 o 
   0   8   9      318.12      337.43     47.42 o 
   2   8   9       99.46       47.93     34.05 o 
   4   8   9     2669.05     2760.87     99.87 o 
   6   8   9      385.98      314.53     46.07 o 
   8   8   9     1480.62     1451.63     85.26 o 
  10   8   9     1664.47     1805.17    146.20 o 
  12   8   9       34.10       20.50     44.37 o 
  14   8   9       72.21       47.21     79.69 o 
 -15   9   9      272.09      235.22     67.63 o 
 -13   9   9      833.66      860.40    100.90 o 
 -11   9   9      523.72      540.90     61.79 o 
  -9   9   9     2688.98     2989.73    208.80 o 
  -7   9   9      322.63      392.05     50.04 o 
  -5   9   9      850.24      814.70     99.67 o 
  -3   9   9      998.83      860.03     67.07 o 
  -1   9   9      924.73      869.80     72.89 o 
   1   9   9     1695.18     1502.96     96.93 o 
   3   9   9      336.89      278.91     49.36 o 
   5   9   9      682.59      780.21     63.32 o 
   7   9   9     1073.65     1129.17     85.59 o 
   9   9   9     1533.60     1469.65     91.11 o 
  11   9   9      626.46      695.71     83.31 o 
  13   9   9       67.41        0.00     52.02 o 
 -14  10   9      348.08      340.52     57.96 o 
 -12  10   9      473.74      586.53     74.63 o 
 -10  10   9      201.75      269.42     48.19 o 
  -8  10   9      548.43      523.33     59.42 o 
  -6  10   9      943.94      796.82     67.19 o 
  -4  10   9     1481.14     1616.25     89.46 o 
  -2  10   9     1224.43     1155.35     76.53 o 
   0  10   9     2066.78     2031.26    105.94 o 
   2  10   9      785.30      697.27    100.97 o 
   4  10   9      226.72      228.40     78.97 o 
   6  10   9     1005.25     1055.11    136.17 o 
   8  10   9     1769.77     1741.53     99.37 o 
  10  10   9      801.11      908.84     77.41 o 
  12  10   9      568.50      646.85    104.65 o 
 -13  11   9      632.28      686.61     74.04 o 
 -11  11   9      406.26      299.69     56.28 o 
  -9  11   9      625.69      722.16     70.78 o 
  -7  11   9      287.48      236.80     45.71 o 
  -5  11   9      104.98       34.30     35.78 o 
  -3  11   9     2262.64     2152.83    103.00 o 
  -1  11   9     1618.92     1538.30     99.35 o 
   1  11   9      426.66      412.59     50.42 o 
   3  11   9      868.65      847.62     80.83 o 
   5  11   9     1236.78     1518.18    104.26 o 
   7  11   9      594.61      620.50     62.60 o 
   9  11   9      940.83      980.64    135.00 o 
  11  11   9      680.57      639.01     85.04 o 
 -12  12   9      705.03      813.87     85.09 o 
 -10  12   9      846.58      894.84     81.05 o 
  -8  12   9      468.59      470.47     61.80 o 
  -6  12   9     1269.77     1384.10    113.59 o 
  -4  12   9      623.62      744.67     68.59 o 
  -2  12   9     1429.49     1433.52    102.57 o 
   0  12   9      342.12      473.29     64.00 o 
   2  12   9      595.95      646.81     61.36 o 
   4  12   9      906.69     1047.87     91.70 o 
   6  12   9      208.10      246.35     54.86 o 
   8  12   9     2160.05     2275.71    130.88 o 
  10  12   9      619.23      611.87     83.49 o 
 -11  13   9       97.46        9.69     43.04 o 
  -9  13   9      281.44      311.48     56.44 o 
  -7  13   9      106.38       35.02     40.52 o 
  -5  13   9      327.78      352.58     55.78 o 
  -3  13   9       56.79       81.52     44.97 o 
  -1  13   9      725.10      699.46     76.18 o 
   1  13   9      377.03      396.44     63.45 o 
   3  13   9      165.11      177.95     54.42 o 
   5  13   9      319.79      330.65     61.31 o 
   7  13   9      326.42      270.70     61.28 o 
   9  13   9      361.78      274.33     87.11 o 
  -8  14   9       87.82      106.54     46.02 o 
  -6  14   9      137.86       86.21     44.57 o 
  -4  14   9      632.51      721.45    102.45 o 
  -2  14   9      429.68      389.10     65.66 o 
   0  14   9     1441.63     1423.37    136.62 o 
   2  14   9      805.65      825.38     74.83 o 
   4  14   9      327.94      324.25     65.83 o 
   6  14   9      541.21      413.73    123.86 o 
   8  14   9      325.63      449.19     99.91 o 
  -7  15   9       37.46        1.12     42.69 o 
  -5  15   9      340.50      349.95     60.21 o 
  -3  15   9      214.84      198.73     57.48 o 
  -1  15   9      189.54      223.67     60.33 o 
   1  15   9       20.96       12.82     47.66 o 
   3  15   9       97.14       47.62     60.16 o 
   5  15   9      215.50      207.30     57.53 o 
  -2  16   9     1204.32     1063.28    117.37 o 
   0  16   9      776.22      799.30     90.75 o 
   2  16   9      370.10      360.17     78.05 o 
 -16   0  10     1030.82     1306.40    176.84 o 
 -14   0  10     1305.73     1367.46    129.78 o 
 -12   0  10     2237.72     2061.76    193.56 o 
 -10   0  10      863.10      828.88    144.68 o 
  -8   0  10     1199.24     1217.34     68.89 o 
  -6   0  10     2241.51     2145.45     83.75 o 
  -4   0  10     5779.69     6264.52    167.66 o 
  -2   0  10     5668.89     5779.18    161.92 o 
   0   0  10     6199.54     6920.11    418.24 o 
   2   0  10     6622.21     6667.29    298.37 o 
   4   0  10     1722.45     1684.45     92.03 o 
   6   0  10     3028.69     2766.23    152.60 o 
   8   0  10      188.29      144.90     42.90 o 
  10   0  10     5197.92     5294.11    173.79 o 
  12   0  10      472.86      541.91     71.08 o 
  14   0  10      544.36      761.83    132.11 o 
 -17   1  10        7.61       63.19     43.95 o 
 -15   1  10        9.89       30.33     39.52 o 
 -13   1  10       89.55       62.72     36.80 o 
 -11   1  10      328.79      215.96     38.54 o 
  -9   1  10      920.88      950.71     77.77 o 
  -7   1  10      270.73      195.84     28.46 o 
  -5   1  10      464.81      557.97     36.16 o 
  -3   1  10      455.13      473.90     36.69 o 
  -1   1  10      146.13      126.63     23.38 o 
   1   1  10     1954.25     2023.81     73.37 o 
   3   1  10     5446.87     5442.67    113.35 o 
   5   1  10       10.21       24.94     24.04 o 
   7   1  10      484.72      530.62     60.30 o 
   9   1  10      577.24      531.43     49.41 o 
  11   1  10      221.50      251.57     42.62 o 
  13   1  10      108.68      182.93     48.55 o 
  15   1  10       16.64       71.31     54.53 o 
 -16   2  10      527.98      532.55     82.71 o 
 -14   2  10     1473.82     1531.93     86.53 o 
 -12   2  10     1758.57     1905.31     98.14 o 
 -10   2  10     2890.88     2757.75     96.08 o 
  -8   2  10     3881.87     4107.22    108.51 o 
  -6   2  10      834.98      794.24     39.71 o 
  -4   2  10     3082.30     3208.84     73.14 o 
  -2   2  10     5167.11     5395.35    121.22 o 
   0   2  10    10487.91    10370.85    214.20 o 
   2   2  10     1665.95     1942.71     83.19 o 
   4   2  10     3992.69     3739.54    102.10 o 
   6   2  10     3376.35     3138.93     96.04 o 
   8   2  10     1500.58     1359.93     72.98 o 
  10   2  10     6335.15     6145.31    150.03 o 
  12   2  10      280.37      298.04     51.90 o 
  14   2  10      913.91      874.33     81.47 o 
 -15   3  10      100.37       83.98     40.50 o 
 -13   3  10      194.64      206.78     39.99 o 
 -11   3  10        8.47        4.98     28.16 o 
  -9   3  10       45.23       36.91     23.32 o 
  -7   3  10      540.34      660.67     43.54 o 
  -5   3  10      884.38      760.77     44.97 o 
  -3   3  10      229.70      285.70     43.28 o 
  -1   3  10     3238.81     3438.71     93.14 o 
   1   3  10     1566.09     1540.16     78.57 o 
   3   3  10     1291.52     1119.61     61.38 o 
   5   3  10     2259.30     2322.28     86.36 o 
   7   3  10      617.36      551.98     49.73 o 
   9   3  10      676.97      590.46     60.88 o 
  11   3  10      274.82      274.48     77.06 o 
  13   3  10      138.89      166.33     48.79 o 
  15   3  10       64.52      128.03     59.99 o 
 -16   4  10      208.15      173.65     47.87 o 
 -14   4  10      567.61      658.08     62.82 o 
 -12   4  10     1107.59     1047.93     81.62 o 
 -10   4  10     1983.36     2187.14     90.83 o 
  -8   4  10     3864.71     4317.99    113.66 o 
  -6   4  10       68.55       49.65     30.07 o 
  -4   4  10     3263.70     3276.31    112.55 o 
  -2   4  10     1819.29     1825.68     64.44 o 
   0   4  10      882.85      888.52     83.57 o 
   2   4  10     3245.07     3131.33     97.97 o 
   4   4  10     3355.39     3675.76    102.81 o 
   6   4  10      827.78      913.35     96.52 o 
   8   4  10     1116.79     1080.44     76.30 o 
  10   4  10     2376.79     2301.23    129.20 o 
  12   4  10     2046.85     1841.66    102.87 o 
  14   4  10      279.05      144.39     59.18 o 
 -15   5  10      405.62      602.91     73.12 o 
 -13   5  10      219.15      166.79     48.73 o 
 -11   5  10      574.74      654.50     56.54 o 
  -9   5  10      224.17      321.14     48.11 o 
  -7   5  10       45.33       13.58     24.41 o 
  -5   5  10      119.37      105.45     28.69 o 
  -3   5  10     1224.09     1187.44     61.19 o 
  -1   5  10     1053.81      985.39     56.63 o 
   1   5  10     1410.65     1394.85     79.82 o 
   3   5  10     3713.85     3616.63    135.40 o 
   5   5  10      108.44       43.32     29.90 o 
   7   5  10      192.78      163.31     38.20 o 
   9   5  10      382.72      380.99     78.86 o 
  11   5  10      393.03      327.28     68.77 o 
  13   5  10       23.71        0.00     39.65 o 
 -14   6  10      441.42      367.57     60.79 o 
 -12   6  10     2073.04     2064.36    180.46 o 
 -10   6  10     2879.99     2935.89    169.67 o 
  -8   6  10     3548.61     3586.06    107.07 o 
  -6   6  10      308.46      231.87     40.59 o 
  -4   6  10     2054.01     2078.46     79.75 o 
  -2   6  10     1858.64     1816.33     77.61 o 
   0   6  10     2674.01     2692.09    112.49 o 
   2   6  10      376.33      259.63     47.23 o 
   4   6  10     3107.08     2921.57    104.10 o 
   6   6  10     1779.51     2017.29     95.26 o 
   8   6  10     1109.62     1043.96     99.62 o 
  10   6  10     3013.39     2955.84    122.51 o 
  12   6  10      612.70      665.30    104.91 o 
  14   6  10      193.87      180.01     63.42 o 
 -15   7  10       71.08       75.57     50.47 o 
 -13   7  10      371.57      388.04     75.64 o 
 -11   7  10      638.15      653.82     58.86 o 
  -9   7  10      172.05      120.81     34.11 o 
  -7   7  10      142.79       81.91     33.04 o 
  -5   7  10     1191.91     1370.59    154.98 o 
  -3   7  10      654.61      641.48     63.66 o 
  -1   7  10      732.48      749.10     70.83 o 
   1   7  10      533.25      574.95     63.15 o 
   3   7  10      999.49     1245.18     75.77 o 
   5   7  10      456.82      469.69     53.27 o 
   7   7  10      473.26      503.59     56.58 o 
   9   7  10      843.30     1063.67     79.48 o 
  11   7  10      140.77      172.29     47.49 o 
  13   7  10      112.62       92.44     54.99 o 
 -14   8  10      249.06      286.11     61.40 o 
 -12   8  10      515.34      599.85     66.06 o 
 -10   8  10      435.27      498.10     57.33 o 
  -8   8  10     1139.87     1196.36     81.29 o 
  -6   8  10      481.02      351.90     47.67 o 
  -4   8  10     1216.02     1402.19    111.27 o 
  -2   8  10     1085.72      969.75     68.88 o 
   0   8  10      629.92      543.68     97.88 o 
   2   8  10      755.47      811.74     76.88 o 
   4   8  10      294.22      321.56     77.22 o 
   6   8  10      960.79      905.30     71.51 o 
   8   8  10       46.18       54.87     44.69 o 
  10   8  10     1710.00     1638.97    157.26 o 
  12   8  10      244.51      245.84     64.36 o 
 -13   9  10      370.26      422.97     61.81 o 
 -11   9  10     1255.21     1315.33     91.47 o 
  -9   9  10     1836.65     1960.31    105.30 o 
  -7   9  10      895.01     1145.73     81.27 o 
  -5   9  10      739.52      758.54     65.45 o 
  -3   9  10      537.13      602.08     59.35 o 
  -1   9  10      432.49      440.78     68.15 o 
   1   9  10      998.43      948.35     82.74 o 
   3   9  10     2082.40     1785.70    110.02 o 
   5   9  10      998.55      872.90     69.11 o 
   7   9  10      961.11      735.86     69.35 o 
   9   9  10     1151.18     1364.22     90.57 o 
  11   9  10      643.25      706.85     74.98 o 
 -12  10  10      578.33      578.64     68.68 o 
 -10  10  10      462.92      456.57     61.24 o 
  -8  10  10     1299.98     1307.36     96.71 o 
  -6  10  10      622.28      540.31     61.90 o 
  -4  10  10     2172.59     2368.12    108.63 o 
  -2  10  10      912.12      850.67    103.37 o 
   0  10  10     1383.03     1346.83    122.78 o 
   2  10  10      884.36      941.86     87.12 o 
   4  10  10     1197.28     1098.77    128.56 o 
   6  10  10      306.38      243.67     56.54 o 
   8  10  10      179.10      136.28     46.49 o 
  10  10  10     1316.73     1270.71     91.27 o 
 -11  11  10      662.83      582.70     77.96 o 
  -9  11  10      930.58      931.02     80.50 o 
  -7  11  10      583.51      746.83     72.12 o 
  -5  11  10      151.06      131.80     40.70 o 
  -3  11  10     1568.26     1883.73    101.30 o 
  -1  11  10      391.58      348.42     57.54 o 
   1  11  10      103.30      141.49     66.51 o 
   3  11  10      147.96      129.87     49.65 o 
   5  11  10     1022.96      995.70    109.28 o 
   7  11  10      638.45      551.82     73.71 o 
   9  11  10      919.24      949.08     81.83 o 
 -10  12  10       62.24       97.82     52.28 o 
  -8  12  10      348.79      274.48     66.99 o 
  -6  12  10        5.64       22.27     39.41 o 
  -4  12  10      311.96      342.23     54.47 o 
  -2  12  10       14.83       84.82     43.60 o 
   0  12  10      673.78      783.00     80.41 o 
   2  12  10      765.65      669.49     77.53 o 
   4  12  10      155.47       49.89     44.94 o 
   6  12  10       67.83       67.06     48.59 o 
   8  12  10      121.14      125.33     72.99 o 
  -9  13  10      474.81      494.55    115.42 o 
  -7  13  10       14.18       43.59     41.79 o 
  -5  13  10      388.62      283.04     55.60 o 
  -3  13  10      301.25      209.64     81.87 o 
  -1  13  10     1512.26     1489.01    109.47 o 
   1  13  10     1384.62     1429.98    131.64 o 
   3  13  10      763.65      730.65     85.22 o 
   5  13  10      303.43      415.14     69.40 o 
   7  13  10      308.23      263.92     64.93 o 
  -6  14  10       13.41       16.11     43.55 o 
  -4  14  10      461.32      434.81    101.32 o 
  -2  14  10      422.98      351.78     80.47 o 
   0  14  10      229.60      221.43     59.61 o 
   2  14  10       68.40       52.37     83.10 o 
   4  14  10       73.51       64.30     50.73 o 
   6  14  10       61.99      125.28     57.52 o 
  -3  15  10      749.56      812.22     91.57 o 
  -1  15  10     1390.87     1179.99    121.30 o 
   1  15  10      621.97      571.69     98.10 o 
 -15   1  11      238.99      269.56     64.87 o 
 -13   1  11     1271.30     1292.05     90.22 o 
 -11   1  11     1249.36     1386.37     84.05 o 
  -9   1  11     2461.21     2522.32     83.19 o 
  -7   1  11     2946.17     3026.91    131.50 o 
  -5   1  11      276.44      253.31     28.58 o 
  -3   1  11     3255.03     3006.85     90.13 o 
  -1   1  11     2505.01     2443.63     93.40 o 
   1   1  11     2418.62     2319.57    118.60 o 
   3   1  11      751.99      739.62     54.18 o 
   5   1  11     1521.69     1502.69     74.81 o 
   7   1  11      198.93      200.38     37.13 o 
   9   1  11      283.67      277.80     43.71 o 
  11   1  11     1764.37     1608.97     87.53 o 
  13   1  11      784.31      839.63     79.02 o 
 -14   2  11      103.56      110.73     48.43 o 
 -12   2  11      113.72       73.44     35.71 o 
 -10   2  11        6.28        0.00     27.81 o 
  -8   2  11       48.08       18.60     27.82 o 
  -6   2  11      197.10       90.56     28.11 o 
  -4   2  11      695.56      819.58     54.56 o 
  -2   2  11      671.25      622.49     47.90 o 
   0   2  11       42.33        5.22     24.56 o 
   2   2  11     2461.60     2499.32     86.75 o 
   4   2  11     2423.45     2496.99     91.76 o 
   6   2  11      559.77      480.84     56.41 o 
   8   2  11      103.57      113.50     33.70 o 
  10   2  11      217.69      217.99     41.24 o 
  12   2  11      213.06      237.99     80.35 o 
  14   2  11        5.33       11.81     44.19 o 
 -15   3  11      548.40      571.34     71.15 o 
 -13   3  11      513.55      458.66     63.76 o 
 -11   3  11      907.43     1073.94     81.52 o 
  -9   3  11     2760.03     3099.21    100.55 o 
  -7   3  11     1902.29     2194.61     99.27 o 
  -5   3  11     1786.70     1599.18     80.24 o 
  -3   3  11     3883.44     3842.18    139.51 o 
  -1   3  11     2774.09     2819.23    107.64 o 
   1   3  11     5825.29     5956.65    153.31 o 
   3   3  11     2901.01     2913.27     94.73 o 
   5   3  11     1493.97     1535.53     76.43 o 
   7   3  11      471.01      425.54     65.27 o 
   9   3  11      372.38      255.33     41.47 o 
  11   3  11     1989.30     1825.32    154.12 o 
  13   3  11      869.45      921.30     83.21 o 
 -14   4  11        9.88       33.32     42.44 o 
 -12   4  11       11.30        0.00     38.01 o 
 -10   4  11       35.89       54.36     32.35 o 
  -8   4  11       87.01       37.86     44.81 o 
  -6   4  11       39.12       43.19     22.86 o 
  -4   4  11      891.80      870.54     55.60 o 
  -2   4  11      394.77      392.10     58.93 o 
   0   4  11      615.14      684.23     56.89 o 
   2   4  11      667.11      604.87     64.10 o 
   4   4  11      994.17      858.79     60.36 o 
   6   4  11       62.25       66.83     30.48 o 
   8   4  11      198.34      101.61     39.49 o 
  10   4  11      551.97      547.07     61.69 o 
  12   4  11      657.86      569.68     68.11 o 
 -13   5  11      578.91      507.57     66.64 o 
 -11   5  11      695.90      690.19     60.77 o 
  -9   5  11     2483.49     2787.27    137.41 o 
  -7   5  11     4190.95     4502.04    121.77 o 
  -5   5  11      518.71      343.06     41.20 o 
  -3   5  11     1609.84     1842.41     87.97 o 
  -1   5  11     1321.14     1411.78     93.98 o 
   1   5  11     2183.89     2302.73    108.39 o 
   3   5  11     1845.74     1663.02    131.20 o 
   5   5  11     1100.74     1177.84     70.86 o 
   7   5  11     1003.00      965.34     74.81 o 
   9   5  11      957.41      984.61     78.58 o 
  11   5  11     2199.50     2436.86    117.62 o 
  13   5  11       49.55      127.03     50.26 o 
 -14   6  11      223.62      206.98     54.55 o 
 -12   6  11      283.40      240.56     54.24 o 
 -10   6  11      420.38      408.00     49.24 o 
  -8   6  11      903.55      960.48     65.79 o 
  -6   6  11      481.81      509.68     83.39 o 
  -4   6  11      701.97      519.46     76.04 o 
  -2   6  11     1045.22      907.52     68.43 o 
   0   6  11      582.36      674.89     67.61 o 
   2   6  11     2032.45     1999.88     84.14 o 
   4   6  11       57.70       52.23     34.67 o 
   6   6  11       37.62       31.97     34.35 o 
   8   6  11       55.76       40.32     38.70 o 
  10   6  11      103.50      117.38     44.51 o 
  12   6  11      251.22      257.77     75.00 o 
 -13   7  11      868.03     1069.30     93.73 o 
 -11   7  11      857.20      981.03     72.66 o 
  -9   7  11     1663.57     1718.36    110.82 o 
  -7   7  11     1808.59     1802.97    108.30 o 
  -5   7  11      123.69       92.63     35.13 o 
  -3   7  11      868.40      961.21     83.86 o 
  -1   7  11      483.44      422.06     70.33 o 
   1   7  11     2657.74     2365.71    121.57 o 
   3   7  11     1052.17     1120.26     76.66 o 
   5   7  11     2328.59     2226.21    104.91 o 
   7   7  11      645.45      721.50     68.59 o 
   9   7  11      557.02      577.89     86.65 o 
  11   7  11      929.02      928.81     81.16 o 
 -12   8  11      774.37      826.40     76.69 o 
 -10   8  11     1152.94     1092.94     84.97 o 
  -8   8  11      916.52      913.27     75.83 o 
  -6   8  11       75.59       92.48     38.41 o 
  -4   8  11       58.85       40.83     33.81 o 
  -2   8  11      427.47      525.97    103.07 o 
   0   8  11     1488.35     1617.44    128.43 o 
   2   8  11      495.05      422.64     62.94 o 
   4   8  11      108.74       87.09     38.43 o 
   6   8  11     1035.33     1178.69     83.51 o 
   8   8  11      172.45      187.60     47.33 o 
  10   8  11      338.35      370.62     60.64 o 
 -11   9  11      388.00      459.79     94.91 o 
  -9   9  11     1194.57     1321.02     92.73 o 
  -7   9  11     1373.21     1398.43     91.09 o 
  -5   9  11      150.39       92.89     40.20 o 
  -3   9  11      615.97      703.78     75.50 o 
  -1   9  11      202.27      135.70     53.58 o 
   1   9  11      773.22      761.66    172.56 o 
   3   9  11      807.30      744.27     78.48 o 
   5   9  11      374.42      312.22     67.89 o 
   7   9  11      244.39      263.16     52.77 o 
   9   9  11      322.32      412.38     60.93 o 
  11   9  11      315.63      271.24     60.26 o 
 -10  10  11     1159.38     1009.50    131.67 o 
  -8  10  11     1089.07     1210.66     89.64 o 
  -6  10  11       38.58       82.19     41.07 o 
  -4  10  11      241.79      187.57     52.25 o 
  -2  10  11      965.26     1137.24    116.68 o 
   0  10  11      536.99      513.08     83.06 o 
   2  10  11     1361.30     1378.90    106.12 o 
   4  10  11     1356.91     1299.24    105.57 o 
   6  10  11       96.72       95.74     48.56 o 
   8  10  11      773.93      831.36     84.49 o 
  10  10  11      478.54      510.82     69.64 o 
  -9  11  11       77.65      128.26     47.43 o 
  -7  11  11      609.86      652.14     83.57 o 
  -5  11  11     1186.20     1158.99     86.73 o 
  -3  11  11      297.22      200.40     54.28 o 
  -1  11  11      914.82      862.47    112.02 o 
   1  11  11      868.43      772.99    201.73 o 
   3  11  11       54.76       25.47     41.68 o 
   5  11  11      212.85      239.49     60.63 o 
   7  11  11      248.82      216.15     62.65 o 
  -8  12  11      897.65     1092.02    136.12 o 
  -6  12  11      519.63      595.04     71.45 o 
  -4  12  11      168.28      123.30     53.89 o 
  -2  12  11      351.33      325.12     79.26 o 
   0  12  11     1019.78      972.76    113.66 o 
   2  12  11      781.39      720.94    104.44 o 
   4  12  11      432.91      547.64     75.91 o 
   6  12  11      832.38      877.52     95.78 o 
  -5  13  11       48.95       35.67     45.10 o 
  -3  13  11     1678.66     1845.75    126.25 o 
  -1  13  11       80.86       64.50     61.03 o 
   1  13  11      147.34      182.41     71.39 o 
   3  13  11      281.17      251.35     61.76 o 
   5  13  11       43.74       35.27     53.04 o 
  -2  14  11     1196.95     1123.93    129.23 o 
   0  14  11      432.05      424.15     89.85 o 
 -14   0  12      870.43      970.30    121.00 o 
 -12   0  12      422.93      601.24     94.88 o 
 -10   0  12      238.49      299.92     71.60 o 
  -8   0  12     3822.25     4140.55    128.30 o 
  -6   0  12     2958.59     3037.34    123.05 o 
  -4   0  12      645.11      544.04     79.63 o 
  -2   0  12     2511.19     2638.32    276.02 o 
   0   0  12     2383.25     2367.32    142.96 o 
   2   0  12     1726.60     1639.30    126.40 o 
   4   0  12     1229.28     1379.27    120.24 o 
   6   0  12      729.22      763.80     99.93 o 
   8   0  12       49.01       30.23     47.72 o 
  10   0  12      661.39      591.68     97.96 o 
  12   0  12      603.97      552.92     96.62 o 
 -13   1  12      175.56      132.52     47.81 o 
 -11   1  12       17.93       35.01     40.17 o 
  -9   1  12      111.90       87.56     38.94 o 
  -7   1  12      520.83      641.27     65.11 o 
  -5   1  12      367.77      310.48     56.64 o 
  -3   1  12       15.02        9.22     25.64 o 
  -1   1  12       82.22       30.30     29.84 o 
   1   1  12      448.38      469.94     90.23 o 
   3   1  12      703.60      660.01     53.16 o 
   5   1  12      462.17      368.43     50.08 o 
   7   1  12      242.37      347.27     76.65 o 
   9   1  12      125.62      166.39     46.23 o 
  11   1  12       45.95        3.89     39.03 o 
  13   1  12       53.86      109.94    103.72 o 
 -14   2  12       99.04      103.98     56.30 o 
 -12   2  12      622.52      591.05     78.24 o 
 -10   2  12      794.91      965.18     85.48 o 
  -8   2  12     2979.06     3110.19    101.37 o 
  -6   2  12     3739.09     3958.90    124.95 o 
  -4   2  12      417.27      354.75     42.99 o 
  -2   2  12     1207.78     1202.38     67.76 o 
   0   2  12     1640.09     1879.65     91.64 o 
   2   2  12     5905.45     5678.49    139.19 o 
   4   2  12      357.35      358.15     44.57 o 
   6   2  12     1648.74     1613.02     82.86 o 
   8   2  12      427.91      351.55     48.20 o 
  10   2  12     1025.32     1152.79     78.30 o 
  12   2  12     1311.40     1397.26     99.95 o 
 -13   3  12       80.44        0.00     43.95 o 
 -11   3  12        5.49        0.00     36.28 o 
  -9   3  12       64.06      120.82     35.81 o 
  -7   3  12      211.99      231.08     45.32 o 
  -5   3  12      516.51      579.39     56.90 o 
  -3   3  12      516.87      457.19     45.73 o 
  -1   3  12     1093.14     1142.99     74.77 o 
   1   3  12     1480.48     1331.01     81.40 o 
   3   3  12      208.00      163.34     51.03 o 
   5   3  12      254.78      237.44     42.05 o 
   7   3  12      331.74      330.25     46.57 o 
   9   3  12      159.13      130.96     37.40 o 
  11   3  12       75.77       72.84     44.90 o 
 -12   4  12      762.03      818.41     78.75 o 
 -10   4  12      854.27      944.38     67.27 o 
  -8   4  12     1886.06     2145.40    102.34 o 
  -6   4  12     2454.88     2468.48    106.32 o 
  -4   4  12      353.85      240.79     44.03 o 
  -2   4  12     1346.12     1373.76     85.74 o 
   0   4  12      633.45      678.13     61.11 o 
   2   4  12      996.77      944.38     62.93 o 
   4   4  12     2445.19     2338.84     96.62 o 
   6   4  12     1014.74     1013.91     91.07 o 
   8   4  12      730.18      824.40     74.23 o 
  10   4  12      286.71      259.77    100.83 o 
  12   4  12      314.06      389.01     63.79 o 
 -13   5  12       53.50       89.89     51.77 o 
 -11   5  12       99.96       89.16     37.07 o 
  -9   5  12      292.47      283.80     44.89 o 
  -7   5  12      721.39      644.74     62.62 o 
  -5   5  12      492.36      362.54     47.82 o 
  -3   5  12      235.02      159.42     41.84 o 
  -1   5  12      739.40      855.13     77.93 o 
   1   5  12      621.44      873.57     67.44 o 
   3   5  12      110.07      123.26     34.39 o 
   5   5  12      109.01       78.27     32.96 o 
   7   5  12       83.40       68.28     40.50 o 
   9   5  12      145.70      161.87     47.29 o 
  11   5  12      212.86      140.58     50.91 o 
 -12   6  12      623.23      577.48     73.69 o 
 -10   6  12      707.26      813.93     67.20 o 
  -8   6  12     1769.22     1725.28    185.69 o 
  -6   6  12      726.46      809.23     70.09 o 
  -4   6  12      122.55      113.55     39.58 o 
  -2   6  12      594.27      525.77     65.41 o 
   0   6  12      557.05      413.76     59.69 o 
   2   6  12     3082.11     2793.08    103.63 o 
   4   6  12     1640.53     1806.37    115.60 o 
   6   6  12     1444.29     1427.21     93.02 o 
   8   6  12      449.08      503.10     94.50 o 
  10   6  12      204.81      104.55     46.73 o 
 -11   7  12      147.24      159.92     44.42 o 
  -9   7  12      308.70      242.51     50.66 o 
  -7   7  12     1089.75     1221.27     85.88 o 
  -5   7  12      269.08      244.04     53.86 o 
  -3   7  12      157.34      167.06     48.22 o 
  -1   7  12      190.42       40.63     45.70 o 
   1   7  12       90.62      124.98     63.79 o 
   3   7  12      403.23      455.09     66.59 o 
   5   7  12      514.66      589.05     78.00 o 
   7   7  12       26.49       18.76     38.63 o 
   9   7  12       15.43       51.70     42.58 o 
 -10   8  12      439.36      427.81     62.20 o 
  -8   8  12      602.17      569.38     65.04 o 
  -6   8  12      614.83      583.04     91.99 o 
  -4   8  12      867.05      679.73    138.95 o 
  -2   8  12      691.47      769.33     98.14 o 
   0   8  12      751.94      612.98     88.79 o 
   2   8  12      748.54      859.23     87.38 o 
   4   8  12      900.34      951.41    156.59 o 
   6   8  12      378.75      463.09     65.27 o 
   8   8  12      144.00      191.74     50.34 o 
  10   8  12       49.57      109.69     49.81 o 
  -9   9  12      388.35      249.88     53.98 o 
  -7   9  12      720.45      823.64     98.77 o 
  -5   9  12      303.27      353.14     63.23 o 
  -3   9  12       62.98       30.04     42.15 o 
  -1   9  12      368.29      347.31     73.13 o 
   1   9  12      819.62      621.24    119.92 o 
   3   9  12     1577.87     1570.16    114.62 o 
   5   9  12      889.91      803.84     89.93 o 
   7   9  12      915.91      863.90     78.33 o 
   9   9  12      183.76      181.22     54.20 o 
  -8  10  12      624.14      637.23     72.18 o 
  -6  10  12      632.06      561.16     66.07 o 
  -4  10  12      332.22      237.61     59.25 o 
  -2  10  12      674.53      724.56    100.84 o 
   0  10  12      220.36      273.07    158.95 o 
   2  10  12      787.42      651.57    125.11 o 
   4  10  12      185.04      230.66     92.56 o 
   6  10  12       80.21       99.50     62.05 o 
  -7  11  12      455.22      350.00     59.74 o 
  -5  11  12      450.69      407.28     61.91 o 
  -3  11  12      111.54       15.39     54.43 o 
  -1  11  12      192.74      135.78     68.75 o 
   1  11  12      546.64      472.20    103.20 o 
   3  11  12      518.06      535.23     77.30 o 
   5  11  12      550.07      613.11     84.45 o 
  -4  12  12      110.37      172.38    104.89 o 
  -2  12  12      642.36      730.35    107.25 o 
   0  12  12       49.92       30.44     61.72 o 
   2  12  12      170.22      215.07     73.51 o 
   4  12  12       48.12       68.65     56.93 o 
 -11   1  13      569.86      537.15     87.61 o 
  -9   1  13      705.75      694.52     97.25 o 
  -7   1  13     1221.34     1249.25    119.65 o 
  -5   1  13     1911.44     1902.67     96.04 o 
  -3   1  13     1060.24     1154.41     82.76 o 
  -1   1  13      482.40      398.72     51.58 o 
   1   1  13       41.42        6.71     32.94 o 
   3   1  13      840.96      790.18     87.99 o 
   5   1  13      732.76      776.07     71.42 o 
   7   1  13      367.83      337.63     55.49 o 
   9   1  13      814.18      865.03     81.15 o 
  11   1  13      541.11      607.03     74.10 o 
 -12   2  13      117.05      130.89     59.03 o 
 -10   2  13      120.88      147.64     48.45 o 
  -8   2  13      175.52      171.57     51.03 o 
  -6   2  13      122.90       48.65     35.92 o 
  -4   2  13      821.59      714.13     63.45 o 
  -2   2  13       67.90       98.63     36.50 o 
   0   2  13      128.09      103.74     37.78 o 
   2   2  13       44.48        0.00     31.33 o 
   4   2  13       52.45        7.19     31.90 o 
   6   2  13      141.27      149.64     43.97 o 
   8   2  13       54.71       43.47     41.54 o 
  10   2  13      194.45      324.75     60.48 o 
 -11   3  13      618.48      637.14    113.00 o 
  -9   3  13      574.98      604.91     65.97 o 
  -7   3  13     2959.88     3011.97    142.13 o 
  -5   3  13     1660.32     1951.08     97.58 o 
  -3   3  13     1282.02     1312.88    111.08 o 
  -1   3  13     1540.43     1543.12     89.28 o 
   1   3  13     1173.26     1029.85     76.84 o 
   3   3  13     2694.80     2546.74    138.50 o 
   5   3  13     1459.10     1438.43    111.95 o 
   7   3  13      736.39      700.90     63.79 o 
   9   3  13      178.00      117.69     56.47 o 
 -12   4  13       69.81       90.65     50.81 o 
 -10   4  13       17.43       60.14     42.61 o 
  -8   4  13       58.08        0.00     40.11 o 
  -6   4  13     1009.79      981.89    114.52 o 
  -4   4  13      607.76      581.66     60.54 o 
  -2   4  13      578.04      568.68    115.15 o 
   0   4  13       24.19       49.27     35.59 o 
   2   4  13      178.87      133.74     40.26 o 
   4   4  13      332.48      282.61     45.45 o 
   6   4  13       61.15      137.08     39.39 o 
   8   4  13      153.49      106.37     43.94 o 
  10   4  13       68.07       90.44     48.80 o 
 -11   5  13      485.65      445.60     67.06 o 
  -9   5  13      581.02      632.98     68.92 o 
  -7   5  13     1301.16     1403.48    104.72 o 
  -5   5  13     1168.78     1256.27     93.98 o 
  -3   5  13      114.89       68.90     37.20 o 
  -1   5  13      264.24      288.53     68.13 o 
   1   5  13      915.65      909.81     73.90 o 
   3   5  13     1495.05     1561.85     95.54 o 
   5   5  13      843.55      816.97     81.30 o 
   7   5  13      689.52      663.84     72.41 o 
   9   5  13      132.17      137.25     66.06 o 
 -10   6  13      180.02       69.04     57.60 o 
  -8   6  13      410.66      388.83     66.87 o 
  -6   6  13      484.74      567.48     74.18 o 
  -4   6  13      362.20      364.76     72.44 o 
  -2   6  13      105.52       39.20     42.94 o 
   0   6  13       41.74       52.47     44.59 o 
   2   6  13      104.31      155.11     48.53 o 
   4   6  13      168.84      155.86     55.58 o 
   6   6  13      150.00      129.03     45.34 o 
   8   6  13      174.37      276.55     56.19 o 
  -9   7  13      417.60      363.91     76.91 o 
  -7   7  13      659.14      869.11     90.70 o 
  -5   7  13      280.79      310.86     65.26 o 
  -3   7  13      350.32      336.57     62.16 o 
  -1   7  13     1052.90      988.76    113.23 o 
   1   7  13      583.29      641.91    148.58 o 
   3   7  13     1848.66     1990.52    128.24 o 
   5   7  13      634.64      571.67     68.75 o 
   7   7  13      173.22      130.70     47.50 o 
  -8   8  13      421.73      458.07    100.30 o 
  -6   8  13      132.99      115.08     53.70 o 
  -4   8  13      146.83      132.31     52.95 o 
  -2   8  13      283.92      349.50     73.10 o 
   0   8  13      460.64      320.41    130.68 o 
   2   8  13      847.19      761.31    241.66 o 
   4   8  13      267.27      274.28     63.38 o 
   6   8  13      204.02      132.99     49.50 o 
  -7   9  13      423.02      430.22     73.96 o 
  -5   9  13      271.01      180.93     56.56 o 
  -3   9  13      132.36       73.20     56.84 o 
  -1   9  13      458.55      299.36     74.01 o 
   1   9  13       21.69       12.30     55.12 o 
   3   9  13      278.87      387.94     73.81 o 
   5   9  13      232.68       78.57     94.67 o 
  -6  10  13      525.65      397.18     69.60 o 
  -4  10  13      115.93       97.87     90.11 o 
  -2  10  13      369.31      357.05     82.25 o 
   0  10  13      966.93      902.28    115.57 o 
   2  10  13      898.90      998.52    230.38 o 
   4  10  13      826.67      824.59     94.81 o 
  -3  11  13      752.42      636.09    134.70 o 
  -1  11  13      505.12      243.46     81.38 o 
   1  11  13       87.16       39.69     68.84 o 
  -6   0  14     1437.29     1438.21    143.52 o 
  -4   0  14      602.31      588.62     90.76 o 
  -2   0  14      993.71      903.91    106.24 o 
   0   0  14      247.97      218.19     64.35 o 
   2   0  14       59.55      215.39     67.34 o 
   4   0  14      959.86     1160.63    185.40 o 
   6   0  14     1229.77     1086.21    124.02 o 
   8   0  14      370.90      368.43     87.99 o 
  -7   1  14       66.47       93.59     46.63 o 
  -5   1  14       81.04       81.30     45.99 o 
  -3   1  14       12.26        0.00     34.68 o 
  -1   1  14      135.13      193.52     44.30 o 
   1   1  14      133.51      119.58     43.91 o 
   3   1  14       25.16       28.21     36.17 o 
   5   1  14      307.10      218.78     50.94 o 
   7   1  14       37.22       76.98     47.85 o 
 -10   2  14      731.26      867.86    160.76 o 
  -8   2  14     1220.02     1525.36    110.37 o 
  -6   2  14     1377.85     1380.11    102.79 o 
  -4   2  14     1005.17      987.73     90.12 o 
  -2   2  14      804.90      799.06     71.50 o 
   0   2  14      518.37      510.16     70.70 o 
   2   2  14      563.70      479.87     61.52 o 
   4   2  14      937.67      746.96     74.59 o 
   6   2  14      428.86      369.23     59.94 o 
   8   2  14     1020.74     1123.76     93.85 o 
  -9   3  14       46.07       18.59     48.35 o 
  -7   3  14      208.19      215.07     75.02 o 
  -5   3  14      214.72      172.97     46.85 o 
  -3   3  14      123.19      100.59     45.31 o 
  -1   3  14       94.17      146.95     44.51 o 
   1   3  14       71.54       57.37     38.99 o 
   3   3  14       93.01       84.92     42.97 o 
   5   3  14       11.40       77.28     43.51 o 
   7   3  14      464.20      511.40     69.56 o 
  -8   4  14     1151.40     1086.52     99.64 o 
  -6   4  14      347.04      304.95     64.30 o 
  -4   4  14      410.47      390.43     54.82 o 
  -2   4  14      954.29     1089.57     96.42 o 
   0   4  14      716.97      629.26     77.43 o 
   2   4  14      420.25      353.27     56.27 o 
   4   4  14     1194.81     1271.14     84.06 o 
   6   4  14      844.72      882.00     71.65 o 
  -9   5  14      280.61      207.71     84.09 o 
  -7   5  14      337.59      307.73     92.79 o 
  -5   5  14      123.35       84.18     48.70 o 
  -3   5  14       64.70       14.39     43.41 o 
  -1   5  14       23.23        0.00     44.02 o 
   1   5  14       57.32       97.32     45.78 o 
   3   5  14      130.72      107.84     46.33 o 
   5   5  14      213.52      205.15     46.16 o 
   7   5  14      108.90       91.90     47.97 o 
  -8   6  14      147.37      139.61     57.44 o 
  -6   6  14      275.03      258.07     63.58 o 
  -4   6  14      383.44      432.90     60.22 o 
  -2   6  14     1237.10     1124.11    100.04 o 
   0   6  14      936.89      950.40    178.93 o 
   2   6  14      223.51      218.07     57.09 o 
   4   6  14     1085.47     1139.55     91.64 o 
   6   6  14      510.26      579.17     87.81 o 
  -7   7  14        4.12        0.00     53.89 o 
  -5   7  14      577.92      637.66     84.57 o 
  -3   7  14      259.50      315.81     88.94 o 
  -1   7  14       91.89      105.03     61.30 o 
   1   7  14       15.63        0.00     79.47 o 
   3   7  14      148.00      140.40     68.05 o 
   5   7  14      230.05      319.32     68.92 o 
  -4   8  14      299.57      322.68    141.45 o 
  -2   8  14      416.70      452.69     89.23 o 
   0   8  14      666.29      537.70     95.13 o 
   2   8  14      419.84      376.26     87.12 o 
  -1   9  14      259.84      314.07    118.63 o 
  -7   1  15     1318.80     1510.40    190.06 o 
  -5   1  15      446.78      375.77     66.46 o 
  -3   1  15      323.68      267.41     55.79 o 
  -1   1  15      371.65      386.68     58.44 o 
   1   1  15      136.93      135.97     90.79 o 
   3   1  15      253.78       97.11     67.78 o 
   5   1  15      885.95      799.27     82.37 o 
  -6   2  15      131.94       84.47     49.35 o 
  -4   2  15      173.48      247.75     70.98 o 
  -2   2  15      126.43       90.76     69.86 o 
   0   2  15       64.13      116.65     44.27 o 
   2   2  15      133.91       91.00     53.00 o 
   4   2  15      392.67      514.12     99.48 o 
  -5   3  15      261.92      195.50     56.17 o 
  -3   3  15      287.55      218.67     83.75 o 
  -1   3  15     1747.38     1894.80    149.16 o 
   1   3  15      848.47      900.23    101.41 o 
   3   3  15      321.99      294.83     55.92 o 
  -4   4  15       63.23       54.91     82.16 o 
  -2   4  15      135.81      130.48     55.90 o 
   0   4  15       37.57       79.58     50.50 o 
   2   4  15       84.70       88.81     45.59 o 
   4   4  15      150.17      126.42     51.17 o 
  -3   5  15      382.50      408.40    109.40 o 
  -1   5  15      502.26      471.86     75.97 o 
   1   5  15      659.93      675.72     85.83 o 
  -2   6  15       16.76        0.00     44.51 o 
   0   6  15       50.78      111.75     53.41 o 
                                                 
